# Supplementary material for: Hydrogen-Bonding Activation of Gold(I) Chloride Complexes: Enantioselective Synthesis of 3(2H)-Furanones by a Cycloisomerization-Addition Cascade
Source: Org Lett. 2024 Jul 11;26(28):5995–6000. doi: 10.1021/acs.orglett.4c02091 (PMC11267603; doi:10.1021/acs.orglett.4c02091)
Supplement: Supplementary file 2 — ol4c02091_si_002.zip [file ol4c02091_si_002.zip]

Archive with 4,165 entries (3,458 files):
- FID for Publication/Gold(I) Chloride Complexes/
- FID for Publication/Gold(I) Chloride Complexes/Au3/
- FID for Publication/Gold(I) Chloride Complexes/Au3/13C NMR/
- FID for Publication/Gold(I) Chloride Complexes/Au3/13C NMR/acqu
- FID for Publication/Gold(I) Chloride Complexes/Au3/13C NMR/acqus
- FID for Publication/Gold(I) Chloride Complexes/Au3/13C NMR/adcInfo_TRX1.xml
- FID for Publication/Gold(I) Chloride Complexes/Au3/13C NMR/audita.txt
- FID for Publication/Gold(I) Chloride Complexes/Au3/13C NMR/fid
- FID for Publication/Gold(I) Chloride Complexes/Au3/13C NMR/format.temp
- FID for Publication/Gold(I) Chloride Complexes/Au3/13C NMR/lists/
- FID for Publication/Gold(I) Chloride Complexes/Au3/13C NMR/lists/cpd/
- FID for Publication/Gold(I) Chloride Complexes/Au3/13C NMR/lists/cpd/waltz65
- FID for Publication/Gold(I) Chloride Complexes/Au3/13C NMR/lists/form/
- FID for Publication/Gold(I) Chloride Complexes/Au3/13C NMR/lists/form/plot_acqu.form
- FID for Publication/Gold(I) Chloride Complexes/Au3/13C NMR/lists/pp/
- FID for Publication/Gold(I) Chloride Complexes/Au3/13C NMR/lists/pp/Avance.incl
- FID for Publication/Gold(I) Chloride Complexes/Au3/13C NMR/lists/pp/Delay.incl
- FID for Publication/Gold(I) Chloride Complexes/Au3/13C NMR/lists/pp/zgpg30
- FID for Publication/Gold(I) Chloride Complexes/Au3/13C NMR/orig
- FID for Publication/Gold(I) Chloride Complexes/Au3/13C NMR/pdata/
- FID for Publication/Gold(I) Chloride Complexes/Au3/13C NMR/pdata/1/
- FID for Publication/Gold(I) Chloride Complexes/Au3/13C NMR/pdata/1/1i
- FID for Publication/Gold(I) Chloride Complexes/Au3/13C NMR/pdata/1/1r
- FID for Publication/Gold(I) Chloride Complexes/Au3/13C NMR/pdata/1/auditp.txt
- FID for Publication/Gold(I) Chloride Complexes/Au3/13C NMR/pdata/1/integrals.txt
- FID for Publication/Gold(I) Chloride Complexes/Au3/13C NMR/pdata/1/intrng
- FID for Publication/Gold(I) Chloride Complexes/Au3/13C NMR/pdata/1/outd
- FID for Publication/Gold(I) Chloride Complexes/Au3/13C NMR/pdata/1/parm.txt
- FID for Publication/Gold(I) Chloride Complexes/Au3/13C NMR/pdata/1/peaklist.xml
- FID for Publication/Gold(I) Chloride Complexes/Au3/13C NMR/pdata/1/peakrng
- FID for Publication/Gold(I) Chloride Complexes/Au3/13C NMR/pdata/1/peaks
- FID for Publication/Gold(I) Chloride Complexes/Au3/13C NMR/pdata/1/proc
- FID for Publication/Gold(I) Chloride Complexes/Au3/13C NMR/pdata/1/procs
- FID for Publication/Gold(I) Chloride Complexes/Au3/13C NMR/pdata/1/title
- FID for Publication/Gold(I) Chloride Complexes/Au3/13C NMR/prosol_History
- FID for Publication/Gold(I) Chloride Complexes/Au3/13C NMR/pulseprogram.precomp
- FID for Publication/Gold(I) Chloride Complexes/Au3/13C NMR/scon2
- FID for Publication/Gold(I) Chloride Complexes/Au3/13C NMR/shimvalues
- FID for Publication/Gold(I) Chloride Complexes/Au3/13C NMR/specpar
- FID for Publication/Gold(I) Chloride Complexes/Au3/13C NMR/uxnmr.info
- FID for Publication/Gold(I) Chloride Complexes/Au3/13C NMR/uxnmr.par
- FID for Publication/Gold(I) Chloride Complexes/Au3/13C NMR/vtc_pid_settings
- FID for Publication/Gold(I) Chloride Complexes/Au3/1H NMR/
- FID for Publication/Gold(I) Chloride Complexes/Au3/1H NMR/acqu
- FID for Publication/Gold(I) Chloride Complexes/Au3/1H NMR/acqus
- FID for Publication/Gold(I) Chloride Complexes/Au3/1H NMR/adcInfo_TRX2.xml
- FID for Publication/Gold(I) Chloride Complexes/Au3/1H NMR/audita.txt
- FID for Publication/Gold(I) Chloride Complexes/Au3/1H NMR/fid
- FID for Publication/Gold(I) Chloride Complexes/Au3/1H NMR/format.temp
- FID for Publication/Gold(I) Chloride Complexes/Au3/1H NMR/lists/
- FID for Publication/Gold(I) Chloride Complexes/Au3/1H NMR/lists/form/
- FID for Publication/Gold(I) Chloride Complexes/Au3/1H NMR/lists/form/plot_acqu.form
- FID for Publication/Gold(I) Chloride Complexes/Au3/1H NMR/lists/pp/
- FID for Publication/Gold(I) Chloride Complexes/Au3/1H NMR/lists/pp/Avance.incl
- FID for Publication/Gold(I) Chloride Complexes/Au3/1H NMR/lists/pp/zg30
- FID for Publication/Gold(I) Chloride Complexes/Au3/1H NMR/orig
- FID for Publication/Gold(I) Chloride Complexes/Au3/1H NMR/pdata/
- FID for Publication/Gold(I) Chloride Complexes/Au3/1H NMR/pdata/1/
- FID for Publication/Gold(I) Chloride Complexes/Au3/1H NMR/pdata/1/1i
- FID for Publication/Gold(I) Chloride Complexes/Au3/1H NMR/pdata/1/1r
- FID for Publication/Gold(I) Chloride Complexes/Au3/1H NMR/pdata/1/auditp.txt
- FID for Publication/Gold(I) Chloride Complexes/Au3/1H NMR/pdata/1/integrals.txt
- FID for Publication/Gold(I) Chloride Complexes/Au3/1H NMR/pdata/1/intrng
- FID for Publication/Gold(I) Chloride Complexes/Au3/1H NMR/pdata/1/outd
- FID for Publication/Gold(I) Chloride Complexes/Au3/1H NMR/pdata/1/parm.txt
- FID for Publication/Gold(I) Chloride Complexes/Au3/1H NMR/pdata/1/peaklist.xml
- FID for Publication/Gold(I) Chloride Complexes/Au3/1H NMR/pdata/1/peakrng
- FID for Publication/Gold(I) Chloride Complexes/Au3/1H NMR/pdata/1/peaks
- FID for Publication/Gold(I) Chloride Complexes/Au3/1H NMR/pdata/1/proc
- FID for Publication/Gold(I) Chloride Complexes/Au3/1H NMR/pdata/1/procs
- FID for Publication/Gold(I) Chloride Complexes/Au3/1H NMR/pdata/1/title
- FID for Publication/Gold(I) Chloride Complexes/Au3/1H NMR/prosol_History
- FID for Publication/Gold(I) Chloride Complexes/Au3/1H NMR/pulseprogram.precomp
- FID for Publication/Gold(I) Chloride Complexes/Au3/1H NMR/scon2
- FID for Publication/Gold(I) Chloride Complexes/Au3/1H NMR/shimvalues
- FID for Publication/Gold(I) Chloride Complexes/Au3/1H NMR/specpar
- FID for Publication/Gold(I) Chloride Complexes/Au3/1H NMR/topshimreport
- FID for Publication/Gold(I) Chloride Complexes/Au3/1H NMR/uxnmr.info
- FID for Publication/Gold(I) Chloride Complexes/Au3/1H NMR/uxnmr.par
- FID for Publication/Gold(I) Chloride Complexes/Au3/1H NMR/vtc_pid_settings
- FID for Publication/Gold(I) Chloride Complexes/Au3/31P NMR/
- FID for Publication/Gold(I) Chloride Complexes/Au3/31P NMR/acqu
- FID for Publication/Gold(I) Chloride Complexes/Au3/31P NMR/acqus
- FID for Publication/Gold(I) Chloride Complexes/Au3/31P NMR/audita.txt
- FID for Publication/Gold(I) Chloride Complexes/Au3/31P NMR/cpdprg2
- FID for Publication/Gold(I) Chloride Complexes/Au3/31P NMR/fid
- FID for Publication/Gold(I) Chloride Complexes/Au3/31P NMR/format.temp
- FID for Publication/Gold(I) Chloride Complexes/Au3/31P NMR/fq1list
- FID for Publication/Gold(I) Chloride Complexes/Au3/31P NMR/pdata/
- FID for Publication/Gold(I) Chloride Complexes/Au3/31P NMR/pdata/1/
- FID for Publication/Gold(I) Chloride Complexes/Au3/31P NMR/pdata/1/1i
- FID for Publication/Gold(I) Chloride Complexes/Au3/31P NMR/pdata/1/1r
- FID for Publication/Gold(I) Chloride Complexes/Au3/31P NMR/pdata/1/auditp.txt
- FID for Publication/Gold(I) Chloride Complexes/Au3/31P NMR/pdata/1/outd
- FID for Publication/Gold(I) Chloride Complexes/Au3/31P NMR/pdata/1/peaklist.xml
- FID for Publication/Gold(I) Chloride Complexes/Au3/31P NMR/pdata/1/peakrng
- FID for Publication/Gold(I) Chloride Complexes/Au3/31P NMR/pdata/1/peaks
- FID for Publication/Gold(I) Chloride Complexes/Au3/31P NMR/pdata/1/proc
- FID for Publication/Gold(I) Chloride Complexes/Au3/31P NMR/pdata/1/procs
- FID for Publication/Gold(I) Chloride Complexes/Au3/31P NMR/pdata/1/thumb.png
- FID for Publication/Gold(I) Chloride Complexes/Au3/31P NMR/pdata/1/title
- FID for Publication/Gold(I) Chloride Complexes/Au3/31P NMR/precom.output
- FID for Publication/Gold(I) Chloride Complexes/Au3/31P NMR/pulseprogram
- FID for Publication/Gold(I) Chloride Complexes/Au3/31P NMR/scon2
- FID for Publication/Gold(I) Chloride Complexes/Au3/31P NMR/shimvalues
- FID for Publication/Gold(I) Chloride Complexes/Au3/31P NMR/specpar
- FID for Publication/Gold(I) Chloride Complexes/Au3/31P NMR/uxnmr.info
- FID for Publication/Gold(I) Chloride Complexes/Au3/31P NMR/uxnmr.par
- FID for Publication/Gold(I) Chloride Complexes/Au3/31P NMR/vtc_pid_settings
- FID for Publication/Gold(I) Chloride Complexes/Au3/Au3.cdx
- FID for Publication/Gold(I) Chloride Complexes/Au3/Au3.mol
- FID for Publication/Gold(I) Chloride Complexes/Au5/
- FID for Publication/Gold(I) Chloride Complexes/Au5/13C NMR/
- FID for Publication/Gold(I) Chloride Complexes/Au5/13C NMR/acqu
- FID for Publication/Gold(I) Chloride Complexes/Au5/13C NMR/acqus
- FID for Publication/Gold(I) Chloride Complexes/Au5/13C NMR/adcInfo_TRX2.xml
- FID for Publication/Gold(I) Chloride Complexes/Au5/13C NMR/audita.txt
- FID for Publication/Gold(I) Chloride Complexes/Au5/13C NMR/fid
- FID for Publication/Gold(I) Chloride Complexes/Au5/13C NMR/format.temp
- FID for Publication/Gold(I) Chloride Complexes/Au5/13C NMR/lists/
- FID for Publication/Gold(I) Chloride Complexes/Au5/13C NMR/lists/cpd/
- FID for Publication/Gold(I) Chloride Complexes/Au5/13C NMR/lists/cpd/waltz65
- FID for Publication/Gold(I) Chloride Complexes/Au5/13C NMR/lists/form/
- FID for Publication/Gold(I) Chloride Complexes/Au5/13C NMR/lists/form/plot_acqu.form
- FID for Publication/Gold(I) Chloride Complexes/Au5/13C NMR/lists/pp/
- FID for Publication/Gold(I) Chloride Complexes/Au5/13C NMR/lists/pp/Avance.incl
- FID for Publication/Gold(I) Chloride Complexes/Au5/13C NMR/lists/pp/Delay.incl
- FID for Publication/Gold(I) Chloride Complexes/Au5/13C NMR/lists/pp/zgpg30
- FID for Publication/Gold(I) Chloride Complexes/Au5/13C NMR/orig
- FID for Publication/Gold(I) Chloride Complexes/Au5/13C NMR/pdata/
- FID for Publication/Gold(I) Chloride Complexes/Au5/13C NMR/pdata/1/
- FID for Publication/Gold(I) Chloride Complexes/Au5/13C NMR/pdata/1/1i
- FID for Publication/Gold(I) Chloride Complexes/Au5/13C NMR/pdata/1/1r
- FID for Publication/Gold(I) Chloride Complexes/Au5/13C NMR/pdata/1/assocs
- FID for Publication/Gold(I) Chloride Complexes/Au5/13C NMR/pdata/1/auditp.txt
- FID for Publication/Gold(I) Chloride Complexes/Au5/13C NMR/pdata/1/integrals.txt
- FID for Publication/Gold(I) Chloride Complexes/Au5/13C NMR/pdata/1/intrng
- FID for Publication/Gold(I) Chloride Complexes/Au5/13C NMR/pdata/1/outd
- FID for Publication/Gold(I) Chloride Complexes/Au5/13C NMR/pdata/1/parm.txt
- FID for Publication/Gold(I) Chloride Complexes/Au5/13C NMR/pdata/1/peaklist.xml
- FID for Publication/Gold(I) Chloride Complexes/Au5/13C NMR/pdata/1/peakrng
- FID for Publication/Gold(I) Chloride Complexes/Au5/13C NMR/pdata/1/peaks
- FID for Publication/Gold(I) Chloride Complexes/Au5/13C NMR/pdata/1/proc
- FID for Publication/Gold(I) Chloride Complexes/Au5/13C NMR/pdata/1/procs
- FID for Publication/Gold(I) Chloride Complexes/Au5/13C NMR/pdata/1/title
- FID for Publication/Gold(I) Chloride Complexes/Au5/13C NMR/preemp_default_Z113652_0143
- FID for Publication/Gold(I) Chloride Complexes/Au5/13C NMR/prosol_History
- FID for Publication/Gold(I) Chloride Complexes/Au5/13C NMR/pulseprogram.precomp
- FID for Publication/Gold(I) Chloride Complexes/Au5/13C NMR/scon2
- FID for Publication/Gold(I) Chloride Complexes/Au5/13C NMR/shimvalues
- FID for Publication/Gold(I) Chloride Complexes/Au5/13C NMR/specpar
- FID for Publication/Gold(I) Chloride Complexes/Au5/13C NMR/uxnmr.info
- FID for Publication/Gold(I) Chloride Complexes/Au5/13C NMR/uxnmr.par
- FID for Publication/Gold(I) Chloride Complexes/Au5/13C NMR/vtc_pid_settings
- FID for Publication/Gold(I) Chloride Complexes/Au5/1H NMR/
- FID for Publication/Gold(I) Chloride Complexes/Au5/1H NMR/acqu
- FID for Publication/Gold(I) Chloride Complexes/Au5/1H NMR/acqus
- FID for Publication/Gold(I) Chloride Complexes/Au5/1H NMR/adcInfo_TRX1.xml
- FID for Publication/Gold(I) Chloride Complexes/Au5/1H NMR/audita.txt
- FID for Publication/Gold(I) Chloride Complexes/Au5/1H NMR/fid
- FID for Publication/Gold(I) Chloride Complexes/Au5/1H NMR/format.temp
- FID for Publication/Gold(I) Chloride Complexes/Au5/1H NMR/lists/
- FID for Publication/Gold(I) Chloride Complexes/Au5/1H NMR/lists/form/
- FID for Publication/Gold(I) Chloride Complexes/Au5/1H NMR/lists/form/plot_acqu.form
- FID for Publication/Gold(I) Chloride Complexes/Au5/1H NMR/lists/pp/
- FID for Publication/Gold(I) Chloride Complexes/Au5/1H NMR/lists/pp/Avance.incl
- FID for Publication/Gold(I) Chloride Complexes/Au5/1H NMR/lists/pp/zg
- FID for Publication/Gold(I) Chloride Complexes/Au5/1H NMR/orig
- FID for Publication/Gold(I) Chloride Complexes/Au5/1H NMR/pdata/
- FID for Publication/Gold(I) Chloride Complexes/Au5/1H NMR/pdata/1/
- FID for Publication/Gold(I) Chloride Complexes/Au5/1H NMR/pdata/1/1i
- FID for Publication/Gold(I) Chloride Complexes/Au5/1H NMR/pdata/1/1r
- FID for Publication/Gold(I) Chloride Complexes/Au5/1H NMR/pdata/1/auditp.txt
- FID for Publication/Gold(I) Chloride Complexes/Au5/1H NMR/pdata/1/integrals.txt
- FID for Publication/Gold(I) Chloride Complexes/Au5/1H NMR/pdata/1/intrng
- FID for Publication/Gold(I) Chloride Complexes/Au5/1H NMR/pdata/1/outd
- FID for Publication/Gold(I) Chloride Complexes/Au5/1H NMR/pdata/1/parm.txt
- FID for Publication/Gold(I) Chloride Complexes/Au5/1H NMR/pdata/1/peaklist.xml
- FID for Publication/Gold(I) Chloride Complexes/Au5/1H NMR/pdata/1/peakrng
- FID for Publication/Gold(I) Chloride Complexes/Au5/1H NMR/pdata/1/peaks
- FID for Publication/Gold(I) Chloride Complexes/Au5/1H NMR/pdata/1/proc
- FID for Publication/Gold(I) Chloride Complexes/Au5/1H NMR/pdata/1/procs
- FID for Publication/Gold(I) Chloride Complexes/Au5/1H NMR/pdata/1/title
- FID for Publication/Gold(I) Chloride Complexes/Au5/1H NMR/preemp_default_Z113652_0143
- FID for Publication/Gold(I) Chloride Complexes/Au5/1H NMR/prosol_History
- FID for Publication/Gold(I) Chloride Complexes/Au5/1H NMR/pulseprogram.precomp
- FID for Publication/Gold(I) Chloride Complexes/Au5/1H NMR/scon2
- FID for Publication/Gold(I) Chloride Complexes/Au5/1H NMR/shimvalues
- FID for Publication/Gold(I) Chloride Complexes/Au5/1H NMR/specpar
- FID for Publication/Gold(I) Chloride Complexes/Au5/1H NMR/topshimreport
- FID for Publication/Gold(I) Chloride Complexes/Au5/1H NMR/uxnmr.info
- FID for Publication/Gold(I) Chloride Complexes/Au5/1H NMR/uxnmr.par
- FID for Publication/Gold(I) Chloride Complexes/Au5/1H NMR/vtc_pid_settings
- FID for Publication/Gold(I) Chloride Complexes/Au5/31P NMR/
- FID for Publication/Gold(I) Chloride Complexes/Au5/31P NMR/acqu
- FID for Publication/Gold(I) Chloride Complexes/Au5/31P NMR/acqus
- FID for Publication/Gold(I) Chloride Complexes/Au5/31P NMR/adcInfo_TRX2.xml
- FID for Publication/Gold(I) Chloride Complexes/Au5/31P NMR/audita.txt
- FID for Publication/Gold(I) Chloride Complexes/Au5/31P NMR/fid
- FID for Publication/Gold(I) Chloride Complexes/Au5/31P NMR/format.temp
- FID for Publication/Gold(I) Chloride Complexes/Au5/31P NMR/lists/
- FID for Publication/Gold(I) Chloride Complexes/Au5/31P NMR/lists/cpd/
- FID for Publication/Gold(I) Chloride Complexes/Au5/31P NMR/lists/cpd/waltz16
- FID for Publication/Gold(I) Chloride Complexes/Au5/31P NMR/lists/form/
- FID for Publication/Gold(I) Chloride Complexes/Au5/31P NMR/lists/form/plot_acqu.form
- FID for Publication/Gold(I) Chloride Complexes/Au5/31P NMR/lists/pp/
- FID for Publication/Gold(I) Chloride Complexes/Au5/31P NMR/lists/pp/Avance.incl
- FID for Publication/Gold(I) Chloride Complexes/Au5/31P NMR/lists/pp/Delay.incl
- FID for Publication/Gold(I) Chloride Complexes/Au5/31P NMR/lists/pp/zgpg30
- FID for Publication/Gold(I) Chloride Complexes/Au5/31P NMR/orig
- FID for Publication/Gold(I) Chloride Complexes/Au5/31P NMR/pdata/
- FID for Publication/Gold(I) Chloride Complexes/Au5/31P NMR/pdata/1/
- FID for Publication/Gold(I) Chloride Complexes/Au5/31P NMR/pdata/1/1i
- FID for Publication/Gold(I) Chloride Complexes/Au5/31P NMR/pdata/1/1r
- FID for Publication/Gold(I) Chloride Complexes/Au5/31P NMR/pdata/1/auditp.txt
- FID for Publication/Gold(I) Chloride Complexes/Au5/31P NMR/pdata/1/integrals.txt
- FID for Publication/Gold(I) Chloride Complexes/Au5/31P NMR/pdata/1/intrng
- FID for Publication/Gold(I) Chloride Complexes/Au5/31P NMR/pdata/1/outd
- FID for Publication/Gold(I) Chloride Complexes/Au5/31P NMR/pdata/1/peaklist.xml
- FID for Publication/Gold(I) Chloride Complexes/Au5/31P NMR/pdata/1/peakrng
- FID for Publication/Gold(I) Chloride Complexes/Au5/31P NMR/pdata/1/peaks
- FID for Publication/Gold(I) Chloride Complexes/Au5/31P NMR/pdata/1/proc
- FID for Publication/Gold(I) Chloride Complexes/Au5/31P NMR/pdata/1/procs
- FID for Publication/Gold(I) Chloride Complexes/Au5/31P NMR/pdata/1/thumb.png
- FID for Publication/Gold(I) Chloride Complexes/Au5/31P NMR/pdata/1/title
- FID for Publication/Gold(I) Chloride Complexes/Au5/31P NMR/preemp_default_Z113652_0143
- FID for Publication/Gold(I) Chloride Complexes/Au5/31P NMR/prosol_History
- FID for Publication/Gold(I) Chloride Complexes/Au5/31P NMR/pulseprogram.precomp
- FID for Publication/Gold(I) Chloride Complexes/Au5/31P NMR/scon2
- FID for Publication/Gold(I) Chloride Complexes/Au5/31P NMR/shimvalues
- FID for Publication/Gold(I) Chloride Complexes/Au5/31P NMR/specpar
- FID for Publication/Gold(I) Chloride Complexes/Au5/31P NMR/uxnmr.info
- FID for Publication/Gold(I) Chloride Complexes/Au5/31P NMR/uxnmr.par
- FID for Publication/Gold(I) Chloride Complexes/Au5/31P NMR/vtc_pid_settings
- FID for Publication/Gold(I) Chloride Complexes/Au5/Au5.cdx
- FID for Publication/Gold(I) Chloride Complexes/Au5/Au5.mol
- FID for Publication/Gold(I) Chloride Complexes/Au6/
- FID for Publication/Gold(I) Chloride Complexes/Au6/13C NMR/
- FID for Publication/Gold(I) Chloride Complexes/Au6/13C NMR/acqu
- FID for Publication/Gold(I) Chloride Complexes/Au6/13C NMR/acqus
- FID for Publication/Gold(I) Chloride Complexes/Au6/13C NMR/adcInfo_TRX2.xml
- FID for Publication/Gold(I) Chloride Complexes/Au6/13C NMR/audita.txt
- FID for Publication/Gold(I) Chloride Complexes/Au6/13C NMR/fid
- FID for Publication/Gold(I) Chloride Complexes/Au6/13C NMR/format.temp
- FID for Publication/Gold(I) Chloride Complexes/Au6/13C NMR/lists/
- FID for Publication/Gold(I) Chloride Complexes/Au6/13C NMR/lists/cpd/
- FID for Publication/Gold(I) Chloride Complexes/Au6/13C NMR/lists/cpd/waltz65
- FID for Publication/Gold(I) Chloride Complexes/Au6/13C NMR/lists/form/
- FID for Publication/Gold(I) Chloride Complexes/Au6/13C NMR/lists/form/plot_acqu.form
- FID for Publication/Gold(I) Chloride Complexes/Au6/13C NMR/lists/pp/
- FID for Publication/Gold(I) Chloride Complexes/Au6/13C NMR/lists/pp/Avance.incl
- FID for Publication/Gold(I) Chloride Complexes/Au6/13C NMR/lists/pp/Delay.incl
- FID for Publication/Gold(I) Chloride Complexes/Au6/13C NMR/lists/pp/zgpg30
- FID for Publication/Gold(I) Chloride Complexes/Au6/13C NMR/orig
- FID for Publication/Gold(I) Chloride Complexes/Au6/13C NMR/pdata/
- FID for Publication/Gold(I) Chloride Complexes/Au6/13C NMR/pdata/1/
- FID for Publication/Gold(I) Chloride Complexes/Au6/13C NMR/pdata/1/1i
- FID for Publication/Gold(I) Chloride Complexes/Au6/13C NMR/pdata/1/1r
- FID for Publication/Gold(I) Chloride Complexes/Au6/13C NMR/pdata/1/auditp.txt
- FID for Publication/Gold(I) Chloride Complexes/Au6/13C NMR/pdata/1/integrals.txt
- FID for Publication/Gold(I) Chloride Complexes/Au6/13C NMR/pdata/1/intrng
- FID for Publication/Gold(I) Chloride Complexes/Au6/13C NMR/pdata/1/outd
- FID for Publication/Gold(I) Chloride Complexes/Au6/13C NMR/pdata/1/parm.txt
- FID for Publication/Gold(I) Chloride Complexes/Au6/13C NMR/pdata/1/peaklist.xml
- FID for Publication/Gold(I) Chloride Complexes/Au6/13C NMR/pdata/1/peakrng
- FID for Publication/Gold(I) Chloride Complexes/Au6/13C NMR/pdata/1/peaks
- FID for Publication/Gold(I) Chloride Complexes/Au6/13C NMR/pdata/1/proc
- FID for Publication/Gold(I) Chloride Complexes/Au6/13C NMR/pdata/1/procs
- FID for Publication/Gold(I) Chloride Complexes/Au6/13C NMR/pdata/1/thumb.png
- FID for Publication/Gold(I) Chloride Complexes/Au6/13C NMR/pdata/1/title
- FID for Publication/Gold(I) Chloride Complexes/Au6/13C NMR/preemp_default_Z113652_0143
- FID for Publication/Gold(I) Chloride Complexes/Au6/13C NMR/prosol_History
- FID for Publication/Gold(I) Chloride Complexes/Au6/13C NMR/pulseprogram.precomp
- FID for Publication/Gold(I) Chloride Complexes/Au6/13C NMR/scon2
- FID for Publication/Gold(I) Chloride Complexes/Au6/13C NMR/shimvalues
- FID for Publication/Gold(I) Chloride Complexes/Au6/13C NMR/specpar
- FID for Publication/Gold(I) Chloride Complexes/Au6/13C NMR/uxnmr.info
- FID for Publication/Gold(I) Chloride Complexes/Au6/13C NMR/uxnmr.par
- FID for Publication/Gold(I) Chloride Complexes/Au6/13C NMR/vtc_pid_settings
- FID for Publication/Gold(I) Chloride Complexes/Au6/1H NMR/
- FID for Publication/Gold(I) Chloride Complexes/Au6/1H NMR/acqu
- FID for Publication/Gold(I) Chloride Complexes/Au6/1H NMR/acqus
- FID for Publication/Gold(I) Chloride Complexes/Au6/1H NMR/adcInfo_TRX1.xml
- FID for Publication/Gold(I) Chloride Complexes/Au6/1H NMR/audita.txt
- FID for Publication/Gold(I) Chloride Complexes/Au6/1H NMR/fid
- FID for Publication/Gold(I) Chloride Complexes/Au6/1H NMR/format.temp
- FID for Publication/Gold(I) Chloride Complexes/Au6/1H NMR/lists/
- FID for Publication/Gold(I) Chloride Complexes/Au6/1H NMR/lists/form/
- FID for Publication/Gold(I) Chloride Complexes/Au6/1H NMR/lists/form/plot_acqu.form
- FID for Publication/Gold(I) Chloride Complexes/Au6/1H NMR/lists/pp/
- FID for Publication/Gold(I) Chloride Complexes/Au6/1H NMR/lists/pp/Avance.incl
- FID for Publication/Gold(I) Chloride Complexes/Au6/1H NMR/lists/pp/zg
- FID for Publication/Gold(I) Chloride Complexes/Au6/1H NMR/orig
- FID for Publication/Gold(I) Chloride Complexes/Au6/1H NMR/pdata/
- FID for Publication/Gold(I) Chloride Complexes/Au6/1H NMR/pdata/1/
- FID for Publication/Gold(I) Chloride Complexes/Au6/1H NMR/pdata/1/1i
- FID for Publication/Gold(I) Chloride Complexes/Au6/1H NMR/pdata/1/1r
- FID for Publication/Gold(I) Chloride Complexes/Au6/1H NMR/pdata/1/auditp.txt
- FID for Publication/Gold(I) Chloride Complexes/Au6/1H NMR/pdata/1/integrals.txt
- FID for Publication/Gold(I) Chloride Complexes/Au6/1H NMR/pdata/1/intrng
[truncated: 3,865 more entries]
