# Supplementary material for: Hydrogen-Bonding Activation of Gold(I) Chloride Complexes: Enantioselective Synthesis of 3(2H)-Furanones by a Cycloisomerization-Addition Cascade
Source: Org Lett. 2024 Jul 11;26(28):5995–6000. doi: 10.1021/acs.orglett.4c02091 (PMC11267603; doi:10.1021/acs.orglett.4c02091)
Supplement: Supplementary file 2 — ol4c02091_si_002.zip [file ol4c02091_si_002.zip › FID for Publication/Gold(I) Chloride Complexes/Au3/13C NMR/audita.txt]

##TITLE= Audit trail, TopSpin 4.1.4
##JCAMPDX= 5.01
##ORIGIN= Bruker BioSpin GmbH
##OWNER= root
$$ /root/.topspin-BladeEpu/local_acqu/MPER-395/28/audita.txt
##AUDIT TRAIL=  $$ (NUMBER, WHEN, WHO, WHERE, PROCESS, VERSION, WHAT)
(   1,<2023-07-15 18:03:38.481 +0000>,<NEO300\nmrsu>,<NEO300>,<go4>,<TopSpin 4.1.4>,
      <acquisition in progress>)
$$ D:/data/Icon/nmr/MPER-395/28/audita.txt
(   2,<2023-07-15 19:03:43.514 +0000>,<NEO300\nmrsu>,<NEO300>,<go4>,<TopSpin 4.1.4>,
      <created by zg on 'Avance' (NEO300) by user 'NEO300\nmrsu'
       on data set with UUID 'ec8d971a-2339-11ee-9109-0013952a96b4'
       started at 2023-07-15 18:03:38.499 +0000, POWCHK enabled, PULCHK disabled,
       completed at 2023-07-15 19:03:43.510 +0000
       configuration hash MD5:
       65 85 D4 C4 2A E5 DE 52 CE 30 DE B9 3A 2E 2B 84
       double data hash MD5: 32K
       4E 85 03 35 56 FC 93 ED 63 23 2F 65 44 43 C7 8D>)
(   3,<2023-07-15 20:57:06.026 +0200>,<nmrsu>,<NEO300>,<xwish3>,<TopSpin 4.1.4>,
      <ICON-NMR User ID: Icon
       double data hash MD5: 32K
       4E 85 03 35 56 FC 93 ED 63 23 2F 65 44 43 C7 8D>)
##END=

$$ hash MD5
$$ 85 B9 11 B6 CA 0D 70 F0 E7 AE 30 E6 D5 1C 77 04
