# Supplementary material for: Hydrogen-Bonding Activation of Gold(I) Chloride Complexes: Enantioselective Synthesis of 3(2H)-Furanones by a Cycloisomerization-Addition Cascade
Source: Org Lett. 2024 Jul 11;26(28):5995–6000. doi: 10.1021/acs.orglett.4c02091 (PMC11267603; doi:10.1021/acs.orglett.4c02091)
Supplement: Supplementary file 2 — ol4c02091_si_002.zip [file ol4c02091_si_002.zip › FID for Publication/Gold(I) Chloride Complexes/Au3/13C NMR/pdata/1/auditp.txt]

##TITLE= Audit trail, TopSpin 4.1.4
##JCAMPDX= 5.01
##ORIGIN= Bruker BioSpin GmbH
##OWNER= nmrsu
$$ D:/data/Icon/nmr/MPER-395/28/pdata/1/auditp.txt
##AUDIT TRAIL=  $$ (NUMBER, WHEN, WHO, WHERE, PROCESS, VERSION, WHAT)
(   1,<2023-07-15 18:03:38.481 +0000>,<NEO300\nmrsu>,<NEO300>,<go4>,<TopSpin 4.1.4>,
      <acquisition in progress>)
$$ D:/data/Icon/nmr/MPER-395/28/audita.txt
(   2,<2023-07-15 19:03:43.514 +0000>,<NEO300\nmrsu>,<NEO300>,<go4>,<TopSpin 4.1.4>,
      <created by zg on 'Avance' (NEO300) by user 'NEO300\nmrsu'
       on data set with UUID 'ec8d971a-2339-11ee-9109-0013952a96b4'
       started at 2023-07-15 18:03:38.499 +0000, POWCHK enabled, PULCHK disabled,
       completed at 2023-07-15 19:03:43.510 +0000
       configuration hash MD5:
       65 85 D4 C4 2A E5 DE 52 CE 30 DE B9 3A 2E 2B 84
       double data hash MD5: 32K
       4E 85 03 35 56 FC 93 ED 63 23 2F 65 44 43 C7 8D>)
(   3,<2023-07-15 20:57:06.026 +0200>,<nmrsu>,<NEO300>,<xwish3>,<TopSpin 4.1.4>,
      <ICON-NMR User ID: Icon
       double data hash MD5: 32K
       4E 85 03 35 56 FC 93 ED 63 23 2F 65 44 43 C7 8D>)
(   4,<2023-07-15 20:57:07.832 +0200>,<nmrsu/Icon>,<NEO300>,<proc1d>,<TopSpin 4.1.4>,
      <Start of raw data processing
       ef LB = 1 FT_mod = 6 PKNL = 1 SI = 32K 
       data hash MD5: 32K
       6B 59 78 34 E8 75 70 CD 99 D2 CB 4F E4 F2 FC C7>)
(   5,<2023-07-15 20:57:07.948 +0200>,<nmrsu/Icon>,<NEO300>,<proc1d>,<TopSpin 4.1.4>,
      <apk 
       data hash MD5: 32K
       60 BE B4 68 52 EA 2D 9C C1 35 2D C6 E8 6D 27 59>)
(   6,<2023-07-15 20:57:08.064 +0200>,<nmrsu/Icon>,<NEO300>,<proc1d>,<TopSpin 4.1.4>,
      <abs ABSG = 5 
       data hash MD5: 32K
       0C 3B D1 C2 13 4A 24 96 46 26 D1 6B 8A AF BD B3>)
(   7,<2023-07-15 20:57:08.133 +0200>,<nmrsu/Icon>,<NEO300>,<peak>,<TopSpin 4.1.4>,
      <1D Peak picking
       data hash MD5: 32K
       0C 3B D1 C2 13 4A 24 96 46 26 D1 6B 8A AF BD B3>)
(   8,<2023-07-15 20:57:08.233 +0200>,<nmrsu/Icon>,<NEO300>,<xwish3>,<TopSpin 4.1.4>,
      <ICON-NMR User ID: Icon
       data hash MD5: 32K
       0C 3B D1 C2 13 4A 24 96 46 26 D1 6B 8A AF BD B3>)
$$ C:/Users/pylar/OneDrive/Escritorio/RMN Sevilla/MPER-395/28/pdata/1/auditp.txt
(   9,<2023-10-13 10:55:56.016 +0200>,<pylar>,<LAPTOP-J45PV2VO>,<dataserver>,<TopSpin 4.1.1>,
      <INTEGRAL DELETE [134.971;134.372]
       data hash MD5: 32K
       0C 3B D1 C2 13 4A 24 96 46 26 D1 6B 8A AF BD B3>)
(  10,<2023-10-13 10:55:56.030 +0200>,<pylar>,<LAPTOP-J45PV2VO>,<dataserver>,<TopSpin 4.1.1>,
      <INTEGRAL DELETE [130.169;129.685]
       data hash MD5: 32K
       0C 3B D1 C2 13 4A 24 96 46 26 D1 6B 8A AF BD B3>)
(  11,<2023-10-13 10:55:56.044 +0200>,<pylar>,<LAPTOP-J45PV2VO>,<dataserver>,<TopSpin 4.1.1>,
      <INTEGRAL DELETE [129.043;128.537]
       data hash MD5: 32K
       0C 3B D1 C2 13 4A 24 96 46 26 D1 6B 8A AF BD B3>)
(  12,<2023-10-13 10:55:56.060 +0200>,<pylar>,<LAPTOP-J45PV2VO>,<dataserver>,<TopSpin 4.1.1>,
      <INTEGRAL DELETE [128.523;127.952]
       data hash MD5: 32K
       0C 3B D1 C2 13 4A 24 96 46 26 D1 6B 8A AF BD B3>)
(  13,<2023-10-13 10:55:56.081 +0200>,<pylar>,<LAPTOP-J45PV2VO>,<dataserver>,<TopSpin 4.1.1>,
      <INTEGRAL DELETE [127.923;127.613]
       data hash MD5: 32K
       0C 3B D1 C2 13 4A 24 96 46 26 D1 6B 8A AF BD B3>)
(  14,<2023-10-13 10:55:56.101 +0200>,<pylar>,<LAPTOP-J45PV2VO>,<dataserver>,<TopSpin 4.1.1>,
      <INTEGRAL DELETE [127.606;127.201]
       data hash MD5: 32K
       0C 3B D1 C2 13 4A 24 96 46 26 D1 6B 8A AF BD B3>)
(  15,<2023-10-13 10:55:56.116 +0200>,<pylar>,<LAPTOP-J45PV2VO>,<dataserver>,<TopSpin 4.1.1>,
      <INTEGRAL DELETE [127.042;126.515]
       data hash MD5: 32K
       0C 3B D1 C2 13 4A 24 96 46 26 D1 6B 8A AF BD B3>)
(  16,<2023-10-13 10:55:56.129 +0200>,<pylar>,<LAPTOP-J45PV2VO>,<dataserver>,<TopSpin 4.1.1>,
      <INTEGRAL DELETE [77.918;76.213]
       data hash MD5: 32K
       0C 3B D1 C2 13 4A 24 96 46 26 D1 6B 8A AF BD B3>)
(  17,<2023-10-13 10:55:56.140 +0200>,<pylar>,<LAPTOP-J45PV2VO>,<dataserver>,<TopSpin 4.1.1>,
      <INTEGRAL DELETE [37.487;37.003]
       data hash MD5: 32K
       0C 3B D1 C2 13 4A 24 96 46 26 D1 6B 8A AF BD B3>)
(  18,<2023-10-13 10:55:56.150 +0200>,<pylar>,<LAPTOP-J45PV2VO>,<dataserver>,<TopSpin 4.1.1>,
      <INTEGRAL DELETE [36.996;36.548]
       data hash MD5: 32K
       0C 3B D1 C2 13 4A 24 96 46 26 D1 6B 8A AF BD B3>)
(  19,<2023-10-13 10:55:56.162 +0200>,<pylar>,<LAPTOP-J45PV2VO>,<dataserver>,<TopSpin 4.1.1>,
      <INTEGRAL DELETE [33.783;33.277]
       data hash MD5: 32K
       0C 3B D1 C2 13 4A 24 96 46 26 D1 6B 8A AF BD B3>)
(  20,<2023-10-13 10:55:56.176 +0200>,<pylar>,<LAPTOP-J45PV2VO>,<dataserver>,<TopSpin 4.1.1>,
      <INTEGRAL DELETE [31.580;30.367]
       data hash MD5: 32K
       0C 3B D1 C2 13 4A 24 96 46 26 D1 6B 8A AF BD B3>)
(  21,<2023-10-13 10:55:56.187 +0200>,<pylar>,<LAPTOP-J45PV2VO>,<dataserver>,<TopSpin 4.1.1>,
      <INTEGRAL DELETE [29.623;28.995]
       data hash MD5: 32K
       0C 3B D1 C2 13 4A 24 96 46 26 D1 6B 8A AF BD B3>)
(  22,<2023-10-13 10:55:56.198 +0200>,<pylar>,<LAPTOP-J45PV2VO>,<dataserver>,<TopSpin 4.1.1>,
      <INTEGRAL DELETE [27.226;26.107]
       data hash MD5: 32K
       0C 3B D1 C2 13 4A 24 96 46 26 D1 6B 8A AF BD B3>)
(  23,<2023-10-13 10:55:56.209 +0200>,<pylar>,<LAPTOP-J45PV2VO>,<dataserver>,<TopSpin 4.1.1>,
      <INTEGRAL DELETE [26.078;25.644]
       data hash MD5: 32K
       0C 3B D1 C2 13 4A 24 96 46 26 D1 6B 8A AF BD B3>)
(  24,<2023-10-13 10:55:56.221 +0200>,<pylar>,<LAPTOP-J45PV2VO>,<dataserver>,<TopSpin 4.1.1>,
      <INTEGRAL DELETE [25.637;25.204]
       data hash MD5: 32K
       0C 3B D1 C2 13 4A 24 96 46 26 D1 6B 8A AF BD B3>)
(  25,<2023-10-13 10:56:08.457 +0200>,<pylar>,<LAPTOP-J45PV2VO>,<dataserver>,<TopSpin 4.1.1>,
      <Spectrum calibrated, SF was set. Old value: 75.467749 New value: 75.467740. Peak list modified: Yes
       data hash MD5: 32K
       0C 3B D1 C2 13 4A 24 96 46 26 D1 6B 8A AF BD B3>)
(  26,<2023-10-13 10:56:08.468 +0200>,<pylar>,<LAPTOP-J45PV2VO>,<dataserver>,<TopSpin 4.1.1>,
      <Spectrum calibrated, OFFSET was set. Old value: 224.765000 New value: 224.877944. Peak list modified: Yes
       data hash MD5: 32K
       0C 3B D1 C2 13 4A 24 96 46 26 D1 6B 8A AF BD B3>)
##END=

$$ hash MD5
$$ CF 08 CA 2E 1C E3 B5 B9 39 FB 93 2A 8B F9 4C 4F
