# Supplementary material for: Hydrogen-Bonding Activation of Gold(I) Chloride Complexes: Enantioselective Synthesis of 3(2H)-Furanones by a Cycloisomerization-Addition Cascade
Source: Org Lett. 2024 Jul 11;26(28):5995–6000. doi: 10.1021/acs.orglett.4c02091 (PMC11267603; doi:10.1021/acs.orglett.4c02091)
Supplement: Supplementary file 2 — ol4c02091_si_002.zip [file ol4c02091_si_002.zip › FID for Publication/Gold(I) Chloride Complexes/Au3/13C NMR/pdata/1/integrals.txt]

   Current data set:
   NAME =	MPER-395	EXPNO =	28	PROCNO = 1
   DU   =	C:/Users/pylar/OneDrive/Escritorio/RMN Sevilla

   Number   Integrated Region     Integral
