# Supplementary material for: Hydrogen-Bonding Activation of Gold(I) Chloride Complexes: Enantioselective Synthesis of 3(2H)-Furanones by a Cycloisomerization-Addition Cascade
Source: Org Lett. 2024 Jul 11;26(28):5995–6000. doi: 10.1021/acs.orglett.4c02091 (PMC11267603; doi:10.1021/acs.orglett.4c02091)
Supplement: Supplementary file 2 — ol4c02091_si_002.zip [file ol4c02091_si_002.zip › FID for Publication/Gold(I) Chloride Complexes/Au3/13C NMR/pdata/1/parm.txt]

Current Data Parameters
NAME     MPER-395_300MHz_(R)-Cy-BINAP              
EXPNO                28              
PROCNO                1              

F2 - Acquisition Parameters
Date_          20230715              
Time              21.03 h            
INSTRUM          Avance              
PROBHD   Z104275_0341 (              
PULPROG          zgpg30              
TD                32768              
SOLVENT           CDCl3              
NS                 1450              
DS                    4              
SWH           17857.143 Hz           
FIDRES         1.089913 Hz           
AQ            0.9175040 sec          
RG                  101              
DW               28.000 usec         
DE                20.00 usec         
TE                300.1 K            
D1           1.50000000 sec          
D11          0.03000000 sec          
TD0                   1              
SFO1         75.4757825 MHz          
NUC1                13C              
P0                 3.33 usec         
P1                10.00 usec         
PLW1        33.96300125 W            
SFO2        300.1312005 MHz          
NUC2                 1H              
CPDPRG[2        waltz65              
PCPD2             90.00 usec         
PLW2         9.54990005 W            
PLW12        0.23108000 W            
PLW13        0.11623000 W            

F2 - Processing parameters
SI                32768              
SF           75.4677400 MHz          
WDW                  EM              
SSB                   0              
LB                 1.00 Hz           
GB                    0              
PC                 1.40              
