# Supplementary material for: Hydrogen-Bonding Activation of Gold(I) Chloride Complexes: Enantioselective Synthesis of 3(2H)-Furanones by a Cycloisomerization-Addition Cascade
Source: Org Lett. 2024 Jul 11;26(28):5995–6000. doi: 10.1021/acs.orglett.4c02091 (PMC11267603; doi:10.1021/acs.orglett.4c02091)
Supplement: Supplementary file 2 — ol4c02091_si_002.zip [file ol4c02091_si_002.zip › FID for Publication/Gold(I) Chloride Complexes/Au3/13C NMR/pdata/1/peaklist.xml]

<?xml version="1.0" encoding="UTF-8"?>
<PeakList modified="2023-10-13T11:40:00">
  <PeakList1D>
    <PeakList1DHeader creator="pylar" date="2023-10-13T11:40:00" expNo="28" name="MPER-395" owner="" procNo="1" source="C:/Users/pylar/OneDrive/Escritorio/RMN Sevilla">
      <PeakPickDetails>F1=145.958618ppm, F2=143.022141ppm, MI=0.16cm, MAXI=1.20cm, PC=1.400
      </PeakPickDetails>
    </PeakList1DHeader>
    <Peak1D F1="144.536438" intensity="0.5110976" type="0"/>
    <Peak1D F1="144.440338" intensity="0.4539119" type="0"/>
    <Peak1D F1="144.374084" intensity="0.417287" type="0"/>
    <Peak1D F1="144.279144" intensity="0.4202677" type="0"/>
  </PeakList1D>
  <PeakList1D>
    <PeakList1DHeader creator="pylar" date="2023-10-13T11:40:00" expNo="28" name="MPER-395" owner="" procNo="1" source="C:/Users/pylar/OneDrive/Escritorio/RMN Sevilla">
      <PeakPickDetails>F1=137.180084ppm, F2=134.711639ppm, MI=0.44cm, MAXI=1.56cm, PC=1.400
      </PeakPickDetails>
    </PeakList1DHeader>
    <Peak1D F1="134.737152" intensity="1.063104" type="0"/>
  </PeakList1D>
  <PeakList1D>
    <PeakList1DHeader creator="pylar" date="2023-10-13T11:40:00" expNo="28" name="MPER-395" owner="" procNo="1" source="C:/Users/pylar/OneDrive/Escritorio/RMN Sevilla">
      <PeakPickDetails>F1=134.711639ppm, F2=134.474045ppm, MI=0.15cm, MAXI=1.49cm, PC=1.400
      </PeakPickDetails>
    </PeakList1DHeader>
    <Peak1D F1="134.639664" intensity="1.227422" type="0"/>
    <Peak1D F1="134.616135" intensity="1.084231" type="0"/>
  </PeakList1D>
  <PeakList1D>
    <PeakList1DHeader creator="pylar" date="2023-10-13T11:40:00" expNo="28" name="MPER-395" owner="" procNo="1" source="C:/Users/pylar/OneDrive/Escritorio/RMN Sevilla">
      <PeakPickDetails>F1=134.474045ppm, F2=132.790817ppm, MI=0.44cm, MAXI=1.56cm, PC=1.400
      </PeakPickDetails>
    </PeakList1DHeader>
  </PeakList1D>
  <PeakList1D>
    <PeakList1DHeader creator="pylar" date="2023-10-13T11:40:00" expNo="28" name="MPER-395" owner="" procNo="1" source="C:/Users/pylar/OneDrive/Escritorio/RMN Sevilla">
      <PeakPickDetails>F1=130.636612ppm, F2=125.758255ppm, MI=0.43cm, MAXI=4.23cm, PC=1.400
      </PeakPickDetails>
    </PeakList1DHeader>
    <Peak1D F1="130.066193" intensity="1.370146" type="0"/>
    <Peak1D F1="129.964813" intensity="1.368687" type="0"/>
    <Peak1D F1="128.964584" intensity="2.627253" type="0"/>
    <Peak1D F1="128.408447" intensity="2.648068" type="0"/>
    <Peak1D F1="127.817932" intensity="2.151366" type="0"/>
    <Peak1D F1="127.5634" intensity="1.373727" type="0"/>
    <Peak1D F1="127.516991" intensity="1.392257" type="0"/>
    <Peak1D F1="127.446655" intensity="1.17235" type="0"/>
    <Peak1D F1="126.859039" intensity="2.263587" type="0"/>
    <Peak1D F1="126.753174" intensity="1.112337" type="0"/>
  </PeakList1D>
  <PeakList1D>
    <PeakList1DHeader creator="pylar" date="2023-10-13T11:40:00" expNo="28" name="MPER-395" owner="" procNo="1" source="C:/Users/pylar/OneDrive/Escritorio/RMN Sevilla">
      <PeakPickDetails>F1=38.024784ppm, F2=36.014091ppm, MI=0.91cm, MAXI=2.56cm, PC=1.400
      </PeakPickDetails>
    </PeakList1DHeader>
    <Peak1D F1="37.439816" intensity="1.648233" type="0"/>
    <Peak1D F1="37.285732" intensity="1.569807" type="0"/>
    <Peak1D F1="37.002827" intensity="1.699726" type="0"/>
    <Peak1D F1="36.854572" intensity="1.55297" type="0"/>
  </PeakList1D>
  <PeakList1D>
    <PeakList1DHeader creator="pylar" date="2023-10-13T11:40:00" expNo="28" name="MPER-395" owner="" procNo="1" source="C:/Users/pylar/OneDrive/Escritorio/RMN Sevilla">
      <PeakPickDetails>F1=33.841248ppm, F2=33.273712ppm, MI=0.81cm, MAXI=1.93cm, PC=1.400
      </PeakPickDetails>
    </PeakList1DHeader>
    <Peak1D F1="33.733284" intensity="1.203479" type="0"/>
    <Peak1D F1="33.673401" intensity="1.29163" type="0"/>
  </PeakList1D>
  <PeakList1D>
    <PeakList1DHeader creator="pylar" date="2023-10-13T11:40:00" expNo="28" name="MPER-395" owner="" procNo="1" source="C:/Users/pylar/OneDrive/Escritorio/RMN Sevilla">
      <PeakPickDetails>F1=31.879200ppm, F2=30.387396ppm, MI=0.93cm, MAXI=2.16cm, PC=1.400
      </PeakPickDetails>
    </PeakList1DHeader>
    <Peak1D F1="31.461458" intensity="1.626922" type="0"/>
    <Peak1D F1="30.69099" intensity="1.598292" type="0"/>
  </PeakList1D>
  <PeakList1D>
    <PeakList1DHeader creator="pylar" date="2023-10-13T11:40:00" expNo="28" name="MPER-395" owner="" procNo="1" source="C:/Users/pylar/OneDrive/Escritorio/RMN Sevilla">
      <PeakPickDetails>F1=29.933369ppm, F2=29.122606ppm, MI=1.70cm, MAXI=3.39cm, PC=1.400
      </PeakPickDetails>
    </PeakList1DHeader>
    <Peak1D F1="29.501787" intensity="2.542558" type="0"/>
  </PeakList1D>
  <PeakList1D>
    <PeakList1DHeader creator="pylar" date="2023-10-13T11:40:00" expNo="28" name="MPER-395" owner="" procNo="1" source="C:/Users/pylar/OneDrive/Escritorio/RMN Sevilla">
      <PeakPickDetails>F1=27.906462ppm, F2=26.252504ppm, MI=0.81cm, MAXI=3.51cm, PC=1.400
      </PeakPickDetails>
    </PeakList1DHeader>
    <Peak1D F1="27.142153" intensity="1.312897" type="0"/>
    <Peak1D F1="27.029747" intensity="1.398713" type="0"/>
    <Peak1D F1="26.942854" intensity="1.319517" type="0"/>
    <Peak1D F1="26.847147" intensity="1.534006" type="0"/>
    <Peak1D F1="26.803581" intensity="1.610423" type="0"/>
    <Peak1D F1="26.629416" intensity="2.510958" type="0"/>
    <Peak1D F1="26.473047" intensity="1.256183" type="0"/>
  </PeakList1D>
  <PeakList1D>
    <PeakList1DHeader creator="pylar" date="2023-10-13T11:40:00" expNo="28" name="MPER-395" owner="" procNo="1" source="C:/Users/pylar/OneDrive/Escritorio/RMN Sevilla">
      <PeakPickDetails>F1=26.220074ppm, F2=25.036360ppm, MI=1.25cm, MAXI=2.53cm, PC=1.400
      </PeakPickDetails>
    </PeakList1DHeader>
    <Peak1D F1="25.885025" intensity="1.810407" type="0"/>
    <Peak1D F1="25.582827" intensity="1.918184" type="0"/>
  </PeakList1D>
  <PeakList1D>
    <PeakList1DHeader creator="pylar@LAPTOP-J45PV2VO" date="2023-10-13T11:40:01" expNo="28" name="MPER-395" owner="pylar" procNo="1" source="C:/Users/pylar/OneDrive/Escritorio/RMN Sevilla">
      <PeakPickDetails>Manually picked peaks
</PeakPickDetails>
    </PeakList1DHeader>
    <Peak1D F1="134.67116560094888" intensity="1.1678973312851624" type="1"/>
  </PeakList1D>
</PeakList>
