# Supplementary material for: Hydrogen-Bonding Activation of Gold(I) Chloride Complexes: Enantioselective Synthesis of 3(2H)-Furanones by a Cycloisomerization-Addition Cascade
Source: Org Lett. 2024 Jul 11;26(28):5995–6000. doi: 10.1021/acs.orglett.4c02091 (PMC11267603; doi:10.1021/acs.orglett.4c02091)
Supplement: Supplementary file 2 — ol4c02091_si_002.zip [file ol4c02091_si_002.zip › FID for Publication/Gold(I) Chloride Complexes/Au3/13C NMR/pdata/1/peakrng]

P    #regions in PPM
# 2023-10-13 11:40:01 +0200  pylar@LAPTOP-J45PV2VO
# low field   high field   mi   maxi
  145.9586178029656  143.02213565741673  0.159  1.196  # for region 1
  137.1800817046932  134.7116443883093  0.442  1.562  # for region 2
  134.7116443883093  134.47405150597623  0.152  1.493  # for region 3
  134.47405150597623  132.790813655557  0.442  1.562  # for region 4
  130.6366164343046  125.75825562125405  0.429  4.230  # for region 5
  38.02478346885017  36.01409129395148  0.907  2.557  # for region 6
  33.8412465243029  33.273712442678274  0.814  1.930  # for region 7
  31.879200127829183  30.387396256130156  0.930  2.162  # for region 8
  29.933368990830452  29.122606017080983  1.697  3.394  # for region 9
  27.906461556456776  26.25250509000786  0.814  3.511  # for region 10
  26.22007457105788  25.03636062938365  1.255  2.534  # for region 11
