# Supplementary material for: Hydrogen-Bonding Activation of Gold(I) Chloride Complexes: Enantioselective Synthesis of 3(2H)-Furanones by a Cycloisomerization-Addition Cascade
Source: Org Lett. 2024 Jul 11;26(28):5995–6000. doi: 10.1021/acs.orglett.4c02091 (PMC11267603; doi:10.1021/acs.orglett.4c02091)
Supplement: Supplementary file 2 — ol4c02091_si_002.zip [file ol4c02091_si_002.zip › FID for Publication/Gold(I) Chloride Complexes/Au3/13C NMR/shimvalues]

# Sat Jul 15 19:03:42 2023
#$$PROBEIDENTIFIER=Z104275_0341
#$$PROBENAME=PA BBO 300S1 BBF-H-D-05 Z
#$$SHIMID=313232
#
# Active Shim Gradients
#
Z           		2732            
Z2          		1230            
Z3          		-2302           
Z4          		-12103          
Z5          		1062            
Z6          		16441           
X           		2723            
XZ          		-4224           
XZ2         		-24985          
XZ3         		-5557           
Y           		-6531           
YZ          		7374            
YZ2         		29382           
YZ3         		-15467          
XY          		1737            
XYZ         		10267           
(X2-Y2)     		-3958           
(X2-Y2)Z    		-10756          
X3          		-3537           
Y3          		-9357           
#
# Lock Parameter
#
FIELD		7437.365
LOCKPHASE		 258.615
LOCKPOWER		 -37.000
LOCKGAIN		 135.498
LOCKDC		 -75.000
LOCKSHIFT		   7.240
LOOPGAIN		 -12.000
LOOPTIME		   0.400
LOOPFILTER		 100.000
#
IEEE64_VERSION_CODE 1
#
# Shim currents 
#
SHIM_SETTING [ 1]     1325.18376590
SHIM_SETTING [ 2]      608.71189158
SHIM_SETTING [ 3]    -1210.77858478
SHIM_SETTING [ 4]    -6366.29396330
SHIM_SETTING [ 5]      558.74231372
SHIM_SETTING [ 6]     1432.29799996
SHIM_SETTING [ 7]    -2221.82399994
SHIM_SETTING [ 8]   -13142.10999963
SHIM_SETTING [ 9]    -2081.90799994
SHIM_SETTING [10]      913.66199997
SHIM_SETTING [11]    -3434.77999990
SHIM_SETTING [12]     3878.72399989
SHIM_SETTING [13]    15454.93199957
SHIM_SETTING [14]    -8135.64199977
SHIM_SETTING [15]     8647.98516841
SHIM_SETTING [16]    -5657.65599984
SHIM_SETTING [17]    -2922.98199992
SHIM_SETTING [18]     5400.44199985
SHIM_SETTING [19]    -1860.59299995
SHIM_SETTING [20]    -4921.87599986
