# Supplementary material for: Hydrogen-Bonding Activation of Gold(I) Chloride Complexes: Enantioselective Synthesis of 3(2H)-Furanones by a Cycloisomerization-Addition Cascade
Source: Org Lett. 2024 Jul 11;26(28):5995–6000. doi: 10.1021/acs.orglett.4c02091 (PMC11267603; doi:10.1021/acs.orglett.4c02091)
Supplement: Supplementary file 2 — ol4c02091_si_002.zip [file ol4c02091_si_002.zip › FID for Publication/Gold(I) Chloride Complexes/Au3/1H NMR/audita.txt]

##TITLE= Audit trail, TopSpin 4.1.4
##JCAMPDX= 5.01
##ORIGIN= Bruker BioSpin GmbH
##OWNER= root
$$ /root/.topspin-BladeEpu/local_acqu/MPER-395/25/audita.txt
##AUDIT TRAIL=  $$ (NUMBER, WHEN, WHO, WHERE, PROCESS, VERSION, WHAT)
(   1,<2023-07-15 17:12:51.423 +0000>,<NEO300\nmrsu>,<NEO300>,<go4>,<TopSpin 4.1.4>,
      <acquisition in progress>)
$$ D:/data/Icon/nmr/MPER-395/25/audita.txt
(   2,<2023-07-15 17:16:26.997 +0000>,<NEO300\nmrsu>,<NEO300>,<go4>,<TopSpin 4.1.4>,
      <created by zg on 'Avance' (NEO300) by user 'NEO300\nmrsu'
       on data set with UUID 'd4606566-2332-11ee-8ab5-0013952a96b4'
       started at 2023-07-15 17:12:51.441 +0000, POWCHK enabled, PULCHK disabled,
       completed at 2023-07-15 17:16:26.992 +0000
       configuration hash MD5:
       65 85 D4 C4 2A E5 DE 52 CE 30 DE B9 3A 2E 2B 84
       double data hash MD5: 64K
       EB 1D 63 B3 D1 33 F5 66 7C AA 75 D8 D1 0C 92 47>)
(   3,<2023-07-15 19:09:49.946 +0200>,<nmrsu>,<NEO300>,<xwish3>,<TopSpin 4.1.4>,
      <ICON-NMR User ID: Icon
       double data hash MD5: 64K
       EB 1D 63 B3 D1 33 F5 66 7C AA 75 D8 D1 0C 92 47>)
##END=

$$ hash MD5
$$ 5C 4E 90 C7 44 A8 A2 72 06 CC 03 41 1D 4E 20 F6
