# Supplementary material for: Hydrogen-Bonding Activation of Gold(I) Chloride Complexes: Enantioselective Synthesis of 3(2H)-Furanones by a Cycloisomerization-Addition Cascade
Source: Org Lett. 2024 Jul 11;26(28):5995–6000. doi: 10.1021/acs.orglett.4c02091 (PMC11267603; doi:10.1021/acs.orglett.4c02091)
Supplement: Supplementary file 2 — ol4c02091_si_002.zip [file ol4c02091_si_002.zip › FID for Publication/Gold(I) Chloride Complexes/Au3/1H NMR/pdata/1/auditp.txt]

##TITLE= Audit trail, TopSpin 4.1.4
##JCAMPDX= 5.01
##ORIGIN= Bruker BioSpin GmbH
##OWNER= nmrsu
$$ D:/data/Icon/nmr/MPER-395/25/pdata/1/auditp.txt
##AUDIT TRAIL=  $$ (NUMBER, WHEN, WHO, WHERE, PROCESS, VERSION, WHAT)
(   1,<2023-07-15 17:12:51.423 +0000>,<NEO300\nmrsu>,<NEO300>,<go4>,<TopSpin 4.1.4>,
      <acquisition in progress>)
$$ D:/data/Icon/nmr/MPER-395/25/audita.txt
(   2,<2023-07-15 17:16:26.997 +0000>,<NEO300\nmrsu>,<NEO300>,<go4>,<TopSpin 4.1.4>,
      <created by zg on 'Avance' (NEO300) by user 'NEO300\nmrsu'
       on data set with UUID 'd4606566-2332-11ee-8ab5-0013952a96b4'
       started at 2023-07-15 17:12:51.441 +0000, POWCHK enabled, PULCHK disabled,
       completed at 2023-07-15 17:16:26.992 +0000
       configuration hash MD5:
       65 85 D4 C4 2A E5 DE 52 CE 30 DE B9 3A 2E 2B 84
       double data hash MD5: 64K
       EB 1D 63 B3 D1 33 F5 66 7C AA 75 D8 D1 0C 92 47>)
(   3,<2023-07-15 19:09:49.946 +0200>,<nmrsu>,<NEO300>,<xwish3>,<TopSpin 4.1.4>,
      <ICON-NMR User ID: Icon
       double data hash MD5: 64K
       EB 1D 63 B3 D1 33 F5 66 7C AA 75 D8 D1 0C 92 47>)
(   4,<2023-07-15 19:09:51.836 +0200>,<nmrsu/Icon>,<NEO300>,<proc1d>,<TopSpin 4.1.4>,
      <Start of raw data processing
       ef LB = 0.3 FT_mod = 6 PKNL = 1 SI = 64K 
       data hash MD5: 64K
       CD C5 47 08 B6 19 54 90 33 D9 D9 82 1E F4 A9 65>)
(   5,<2023-07-15 19:09:52.685 +0200>,<nmrsu/Icon>,<NEO300>,<proc1d>,<TopSpin 4.1.4>,
      <apk0 
       data hash MD5: 64K
       4D 3D 3E E1 C6 6F B5 91 43 59 E3 82 3D 91 37 C8>)
(   6,<2023-07-15 19:09:52.785 +0200>,<nmrsu/Icon>,<NEO300>,<proc1d>,<TopSpin 4.1.4>,
      <abs ABSG = 5 
       data hash MD5: 64K
       29 BC B4 1F CB F8 79 92 42 AB D0 68 4F 51 59 9D>)
(   7,<2023-07-15 19:09:52.854 +0200>,<nmrsu/Icon>,<NEO300>,<peak>,<TopSpin 4.1.4>,
      <1D Peak picking
       data hash MD5: 64K
       29 BC B4 1F CB F8 79 92 42 AB D0 68 4F 51 59 9D>)
(   8,<2023-07-15 19:09:52.955 +0200>,<nmrsu/Icon>,<NEO300>,<xwish3>,<TopSpin 4.1.4>,
      <ICON-NMR User ID: Icon
       data hash MD5: 64K
       29 BC B4 1F CB F8 79 92 42 AB D0 68 4F 51 59 9D>)
$$ C:/Users/pylar/OneDrive/Escritorio/RMN Sevilla/MPER-395/25/pdata/1/auditp.txt
(   9,<2023-10-13 10:47:04.029 +0200>,<pylar>,<LAPTOP-J45PV2VO>,<dataserver>,<TopSpin 4.1.1>,
      <Spectrum calibrated, SF was set. Old value: 300.130027 New value: 300.130007. Peak list modified: Yes
       data hash MD5: 64K
       29 BC B4 1F CB F8 79 92 42 AB D0 68 4F 51 59 9D>)
(  10,<2023-10-13 10:47:04.048 +0200>,<pylar>,<LAPTOP-J45PV2VO>,<dataserver>,<TopSpin 4.1.1>,
      <Spectrum calibrated, OFFSET was set. Old value: 16.495920 New value: 16.562709. Peak list modified: Yes
       data hash MD5: 64K
       29 BC B4 1F CB F8 79 92 42 AB D0 68 4F 51 59 9D>)
(  11,<2023-10-13 10:47:12.739 +0200>,<pylar>,<LAPTOP-J45PV2VO>,<dataserver>,<TopSpin 4.1.1>,
      <INTEGRAL DELETE [8.359;8.078]
       data hash MD5: 64K
       29 BC B4 1F CB F8 79 92 42 AB D0 68 4F 51 59 9D>)
(  12,<2023-10-13 10:47:12.753 +0200>,<pylar>,<LAPTOP-J45PV2VO>,<dataserver>,<TopSpin 4.1.1>,
      <INTEGRAL DELETE [8.078;7.823]
       data hash MD5: 64K
       29 BC B4 1F CB F8 79 92 42 AB D0 68 4F 51 59 9D>)
(  13,<2023-10-13 10:47:12.765 +0200>,<pylar>,<LAPTOP-J45PV2VO>,<dataserver>,<TopSpin 4.1.1>,
      <INTEGRAL DELETE [7.823;7.580]
       data hash MD5: 64K
       29 BC B4 1F CB F8 79 92 42 AB D0 68 4F 51 59 9D>)
(  14,<2023-10-13 10:47:12.777 +0200>,<pylar>,<LAPTOP-J45PV2VO>,<dataserver>,<TopSpin 4.1.1>,
      <INTEGRAL DELETE [7.579;7.320]
       data hash MD5: 64K
       29 BC B4 1F CB F8 79 92 42 AB D0 68 4F 51 59 9D>)
(  15,<2023-10-13 10:47:12.789 +0200>,<pylar>,<LAPTOP-J45PV2VO>,<dataserver>,<TopSpin 4.1.1>,
      <INTEGRAL DELETE [7.320;6.973]
       data hash MD5: 64K
       29 BC B4 1F CB F8 79 92 42 AB D0 68 4F 51 59 9D>)
(  16,<2023-10-13 10:47:12.799 +0200>,<pylar>,<LAPTOP-J45PV2VO>,<dataserver>,<TopSpin 4.1.1>,
      <INTEGRAL DELETE [6.922;6.619]
       data hash MD5: 64K
       29 BC B4 1F CB F8 79 92 42 AB D0 68 4F 51 59 9D>)
(  17,<2023-10-13 10:47:12.812 +0200>,<pylar>,<LAPTOP-J45PV2VO>,<dataserver>,<TopSpin 4.1.1>,
      <INTEGRAL DELETE [2.818;2.475]
       data hash MD5: 64K
       29 BC B4 1F CB F8 79 92 42 AB D0 68 4F 51 59 9D>)
(  18,<2023-10-13 10:47:12.824 +0200>,<pylar>,<LAPTOP-J45PV2VO>,<dataserver>,<TopSpin 4.1.1>,
      <INTEGRAL DELETE [2.475;0.624]
       data hash MD5: 64K
       29 BC B4 1F CB F8 79 92 42 AB D0 68 4F 51 59 9D>)
(  19,<2023-10-13 10:47:47.856 +0200>,<pylar>,<LAPTOP-J45PV2VO>,<dataserver>,<TopSpin 4.1.1>,
      <INTEGRAL DEFINE [6.908;6.769]
       data hash MD5: 64K
       29 BC B4 1F CB F8 79 92 42 AB D0 68 4F 51 59 9D>)
(  20,<2023-10-13 10:47:47.868 +0200>,<pylar>,<LAPTOP-J45PV2VO>,<dataserver>,<TopSpin 4.1.1>,
      <INTEGRAL DEFINE [8.338;8.216]
       data hash MD5: 64K
       29 BC B4 1F CB F8 79 92 42 AB D0 68 4F 51 59 9D>)
(  21,<2023-10-13 10:47:47.879 +0200>,<pylar>,<LAPTOP-J45PV2VO>,<dataserver>,<TopSpin 4.1.1>,
      <INTEGRAL DEFINE [8.077;7.943]
       data hash MD5: 64K
       29 BC B4 1F CB F8 79 92 42 AB D0 68 4F 51 59 9D>)
(  22,<2023-10-13 10:47:47.892 +0200>,<pylar>,<LAPTOP-J45PV2VO>,<dataserver>,<TopSpin 4.1.1>,
      <INTEGRAL DEFINE [7.837;7.682]
       data hash MD5: 64K
       29 BC B4 1F CB F8 79 92 42 AB D0 68 4F 51 59 9D>)
(  23,<2023-10-13 10:47:47.905 +0200>,<pylar>,<LAPTOP-J45PV2VO>,<dataserver>,<TopSpin 4.1.1>,
      <INTEGRAL DEFINE [7.607;7.490]
       data hash MD5: 64K
       29 BC B4 1F CB F8 79 92 42 AB D0 68 4F 51 59 9D>)
(  24,<2023-10-13 10:47:47.915 +0200>,<pylar>,<LAPTOP-J45PV2VO>,<dataserver>,<TopSpin 4.1.1>,
      <INTEGRAL DEFINE [7.254;7.191]
       data hash MD5: 64K
       29 BC B4 1F CB F8 79 92 42 AB D0 68 4F 51 59 9D>)
(  25,<2023-10-13 10:53:40.835 +0200>,<pylar>,<LAPTOP-J45PV2VO>,<dataserver>,<TopSpin 4.1.1>,
      <INTEGRAL DEFINE [2.779;2.605]
       data hash MD5: 64K
       29 BC B4 1F CB F8 79 92 42 AB D0 68 4F 51 59 9D>)
(  26,<2023-10-13 10:53:40.852 +0200>,<pylar>,<LAPTOP-J45PV2VO>,<dataserver>,<TopSpin 4.1.1>,
      <INTEGRAL DEFINE [2.429;2.096]
       data hash MD5: 64K
       29 BC B4 1F CB F8 79 92 42 AB D0 68 4F 51 59 9D>)
(  27,<2023-10-13 10:53:40.863 +0200>,<pylar>,<LAPTOP-J45PV2VO>,<dataserver>,<TopSpin 4.1.1>,
      <INTEGRAL DEFINE [1.494;0.979]
       data hash MD5: 64K
       29 BC B4 1F CB F8 79 92 42 AB D0 68 4F 51 59 9D>)
(  28,<2023-10-13 10:53:40.875 +0200>,<pylar>,<LAPTOP-J45PV2VO>,<dataserver>,<TopSpin 4.1.1>,
      <INTEGRAL DEFINE [2.003;1.488]
       data hash MD5: 64K
       29 BC B4 1F CB F8 79 92 42 AB D0 68 4F 51 59 9D>)
(  29,<2023-10-13 10:53:40.886 +0200>,<pylar>,<LAPTOP-J45PV2VO>,<dataserver>,<TopSpin 4.1.1>,
      <INTEGRAL DELETE [2.003;1.488]
       data hash MD5: 64K
       29 BC B4 1F CB F8 79 92 42 AB D0 68 4F 51 59 9D>)
(  30,<2023-10-13 10:53:40.898 +0200>,<pylar>,<LAPTOP-J45PV2VO>,<dataserver>,<TopSpin 4.1.1>,
      <INTEGRAL DEFINE [1.999;1.809]
       data hash MD5: 64K
       29 BC B4 1F CB F8 79 92 42 AB D0 68 4F 51 59 9D>)
(  31,<2023-10-13 10:53:40.910 +0200>,<pylar>,<LAPTOP-J45PV2VO>,<dataserver>,<TopSpin 4.1.1>,
      <INTEGRAL DELETE [1.494;0.979]
       data hash MD5: 64K
       29 BC B4 1F CB F8 79 92 42 AB D0 68 4F 51 59 9D>)
(  32,<2023-10-13 10:53:40.921 +0200>,<pylar>,<LAPTOP-J45PV2VO>,<dataserver>,<TopSpin 4.1.1>,
      <INTEGRAL DEFINE [1.244;0.989]
       data hash MD5: 64K
       29 BC B4 1F CB F8 79 92 42 AB D0 68 4F 51 59 9D>)
(  33,<2023-10-13 10:53:40.934 +0200>,<pylar>,<LAPTOP-J45PV2VO>,<dataserver>,<TopSpin 4.1.1>,
      <INTEGRAL DEFINE [1.492;1.277]
       data hash MD5: 64K
       29 BC B4 1F CB F8 79 92 42 AB D0 68 4F 51 59 9D>)
(  34,<2023-10-13 10:53:40.946 +0200>,<pylar>,<LAPTOP-J45PV2VO>,<dataserver>,<TopSpin 4.1.1>,
      <INTEGRAL DEFINE [1.804;1.490]
       data hash MD5: 64K
       29 BC B4 1F CB F8 79 92 42 AB D0 68 4F 51 59 9D>)
(  35,<2023-10-13 10:53:40.957 +0200>,<pylar>,<LAPTOP-J45PV2VO>,<dataserver>,<TopSpin 4.1.1>,
      <INTEGRAL DELETE [1.492;1.277]
       data hash MD5: 64K
       29 BC B4 1F CB F8 79 92 42 AB D0 68 4F 51 59 9D>)
(  36,<2023-10-13 10:53:40.969 +0200>,<pylar>,<LAPTOP-J45PV2VO>,<dataserver>,<TopSpin 4.1.1>,
      <INTEGRAL DEFINE [1.490;1.289]
       data hash MD5: 64K
       29 BC B4 1F CB F8 79 92 42 AB D0 68 4F 51 59 9D>)
(  37,<2023-10-13 11:26:52.134 +0200>,<pylar>,<LAPTOP-J45PV2VO>,<dataserver>,<TopSpin 4.1.1>,
      <INTEGRAL SPLIT [2.429;2.299] [2.299;2.096]
       data hash MD5: 64K
       29 BC B4 1F CB F8 79 92 42 AB D0 68 4F 51 59 9D>)
##END=

$$ hash MD5
$$ F4 6A 74 56 BD 8B 3D 9B 18 38 3C 1D 11 F6 53 7D
