# Supplementary material for: Hydrogen-Bonding Activation of Gold(I) Chloride Complexes: Enantioselective Synthesis of 3(2H)-Furanones by a Cycloisomerization-Addition Cascade
Source: Org Lett. 2024 Jul 11;26(28):5995–6000. doi: 10.1021/acs.orglett.4c02091 (PMC11267603; doi:10.1021/acs.orglett.4c02091)
Supplement: Supplementary file 2 — ol4c02091_si_002.zip [file ol4c02091_si_002.zip › FID for Publication/Gold(I) Chloride Complexes/Au3/1H NMR/pdata/1/integrals.txt]

   Current data set:
   NAME =	MPER-395	EXPNO =	25	PROCNO = 1
   DU   =	C:/Users/pylar/OneDrive/Escritorio/RMN Sevilla

   Number   Integrated Region     Integral
     1      8.338      8.216         1.97941
     2      8.077      7.943         2.00186
     3      7.837      7.682         1.99642
     4      7.607      7.490         2.00874
     5      7.254      7.191         1.90570
     6      6.908      6.769         2.00000
     7      2.779      2.605         1.95589
     8      2.429      2.299         2.05629
     9      2.299      2.096         4.10716
    10      1.999      1.809         4.08619
    11      1.804      1.490        16.33012
    12      1.490      1.289         6.31857
    13      1.244      0.989         9.71076
