# Supplementary material for: Hydrogen-Bonding Activation of Gold(I) Chloride Complexes: Enantioselective Synthesis of 3(2H)-Furanones by a Cycloisomerization-Addition Cascade
Source: Org Lett. 2024 Jul 11;26(28):5995–6000. doi: 10.1021/acs.orglett.4c02091 (PMC11267603; doi:10.1021/acs.orglett.4c02091)
Supplement: Supplementary file 2 — ol4c02091_si_002.zip [file ol4c02091_si_002.zip › FID for Publication/Gold(I) Chloride Complexes/Au3/1H NMR/pdata/1/intrng]

A 1.0 #regions in PPM
# low field   high field  bias        slope
  8.338465594491629  8.215684090859549  -0.0  -0.0  # for region 1
  8.07688760849285  7.943429452371026  -0.0  -0.0  # for region 2
  7.836662927473566  7.681851466372248  -0.0  -0.0  # for region 3
  7.607114898944027  7.489671721556821  -0.0  -0.0  # for region 4
  7.2540027849245226  7.190788337886086  -0.0  -0.0  # for region 5
  6.907794160865664  6.768997678498965  -0.0  -0.0  # for region 6
  2.7789957818471365  2.6051792176809716  -0.0  -0.0  # for region 7
  2.429293408703305  2.2993295225403108  -0.0  -0.0  # for region 8
  2.2993295225403108  2.096144994051489  -0.0  -0.0  # for region 9
  1.9988904879108964  1.8085199652527157  -0.0  -0.0  # for region 10
  1.8043814756297119  1.4898562642814135  -0.0  -0.0  # for region 11
  1.4898562642814135  1.289139517565723  -0.0  -0.0  # for region 12
  1.24361613171268  0.9890990198979385  -0.0  -0.0  # for region 13
