# Supplementary material for: Hydrogen-Bonding Activation of Gold(I) Chloride Complexes: Enantioselective Synthesis of 3(2H)-Furanones by a Cycloisomerization-Addition Cascade
Source: Org Lett. 2024 Jul 11;26(28):5995–6000. doi: 10.1021/acs.orglett.4c02091 (PMC11267603; doi:10.1021/acs.orglett.4c02091)
Supplement: Supplementary file 2 — ol4c02091_si_002.zip [file ol4c02091_si_002.zip › FID for Publication/Gold(I) Chloride Complexes/Au3/1H NMR/pdata/1/outd]

##TITLE= Parameter file, TopSpin 3.6.5
##JCAMPDX= 5.0
##DATATYPE= Parameter Values
##NPOINTS= 3	$$ modification sequence number
##ORIGIN= Bruker BioSpin GmbH
##OWNER= nmrsu
$$ 2024-04-07 17:28:46.552 +0200  mbeni@LAPTOP-BVHPLLLM
$$ C:/Users/mbeni/Desktop/RMN-US-FQM263/NEO300/MPER-395_300MHz_(R)-Cy-BINAP/25/pdata/1/outd
$$ process C:\Bruker\TopSpin3.6.5\prog\mod\dataserver.exe
##$CURPLOT= <>
##$CURPRIN= <$>
##$DFORMAT= <normdp>
##$LAYOUT= <~/Desktop/RMN-US-FQM263/DRLTesis_1H (1).xwp>
##$LFORMAT= <normlp>
##$PFORMAT= <normpl>
##END=
