# Supplementary material for: Hydrogen-Bonding Activation of Gold(I) Chloride Complexes: Enantioselective Synthesis of 3(2H)-Furanones by a Cycloisomerization-Addition Cascade
Source: Org Lett. 2024 Jul 11;26(28):5995–6000. doi: 10.1021/acs.orglett.4c02091 (PMC11267603; doi:10.1021/acs.orglett.4c02091)
Supplement: Supplementary file 2 — ol4c02091_si_002.zip [file ol4c02091_si_002.zip › FID for Publication/Gold(I) Chloride Complexes/Au3/1H NMR/pdata/1/parm.txt]

Current Data Parameters
NAME     MPER-395_300MHz_(R)-Cy-BINAP              
EXPNO                25              
PROCNO                1              

F2 - Acquisition Parameters
Date_          20230715              
Time              19.16 h            
INSTRUM          Avance              
PROBHD   Z104275_0341 (              
PULPROG            zg30              
TD                65536              
SOLVENT           CDCl3              
NS                   32              
DS                    2              
SWH            6250.000 Hz           
FIDRES         0.190735 Hz           
AQ            5.2428799 sec          
RG                  101              
DW               80.000 usec         
DE                 7.61 usec         
TE                300.0 K            
D1           1.00000000 sec          
TD0                   1              
SFO1        300.1318533 MHz          
NUC1                 1H              
P0                 4.67 usec         
P1                14.00 usec         
PLW1         9.54990005 W            

F2 - Processing parameters
SI                65536              
SF          300.1300073 MHz          
WDW                  EM              
SSB                   0              
LB                 0.30 Hz           
GB                    0              
PC                 1.00              
