# Supplementary material for: Hydrogen-Bonding Activation of Gold(I) Chloride Complexes: Enantioselective Synthesis of 3(2H)-Furanones by a Cycloisomerization-Addition Cascade
Source: Org Lett. 2024 Jul 11;26(28):5995–6000. doi: 10.1021/acs.orglett.4c02091 (PMC11267603; doi:10.1021/acs.orglett.4c02091)
Supplement: Supplementary file 2 — ol4c02091_si_002.zip [file ol4c02091_si_002.zip › FID for Publication/Gold(I) Chloride Complexes/Au3/1H NMR/pdata/1/peaklist.xml]

<?xml version="1.0" encoding="UTF-8"?>
<PeakList modified="2023-10-13T10:54:20">
  <PeakList1D>
    <PeakList1DHeader creator="pylar" date="2023-10-13T10:54:20" expNo="25" name="MPER-395" owner="" procNo="1" source="C:/Users/pylar/OneDrive/Escritorio/RMN Sevilla">
      <PeakPickDetails>F1=8.479426ppm, F2=8.118745ppm, MI=1.10cm, MAXI=3.72cm, PC=1.000
      </PeakPickDetails>
    </PeakList1DHeader>
    <Peak1D F1="8.299391" intensity="2.302161" type="0"/>
    <Peak1D F1="8.270962" intensity="2.569125" type="0"/>
  </PeakList1D>
  <PeakList1D>
    <PeakList1DHeader creator="pylar" date="2023-10-13T10:54:20" expNo="25" name="MPER-395" owner="" procNo="1" source="C:/Users/pylar/OneDrive/Escritorio/RMN Sevilla">
      <PeakPickDetails>F1=8.118745ppm, F2=7.860142ppm, MI=2.24cm, MAXI=4.49cm, PC=1.000
      </PeakPickDetails>
    </PeakList1DHeader>
    <Peak1D F1="8.022318" intensity="2.78225" type="0"/>
    <Peak1D F1="7.995544" intensity="3.12727" type="0"/>
  </PeakList1D>
  <PeakList1D>
    <PeakList1DHeader creator="pylar" date="2023-10-13T10:54:20" expNo="25" name="MPER-395" owner="" procNo="1" source="C:/Users/pylar/OneDrive/Escritorio/RMN Sevilla">
      <PeakPickDetails>F1=7.853337ppm, F2=7.676399ppm, MI=1.15cm, MAXI=3.45cm, PC=1.000
      </PeakPickDetails>
    </PeakList1DHeader>
    <Peak1D F1="7.787946" intensity="2.070358" type="0"/>
    <Peak1D F1="7.764415" intensity="2.411949" type="0"/>
    <Peak1D F1="7.759088" intensity="2.285945" type="0"/>
    <Peak1D F1="7.7355" intensity="1.906691" type="0"/>
  </PeakList1D>
  <PeakList1D>
    <PeakList1DHeader creator="pylar" date="2023-10-13T10:54:20" expNo="25" name="MPER-395" owner="" procNo="1" source="C:/Users/pylar/OneDrive/Escritorio/RMN Sevilla">
      <PeakPickDetails>F1=7.655983ppm, F2=7.458629ppm, MI=0.88cm, MAXI=4.22cm, PC=1.000
      </PeakPickDetails>
    </PeakList1DHeader>
    <Peak1D F1="7.574429" intensity="1.555513" type="0"/>
    <Peak1D F1="7.571799" intensity="1.642965" type="0"/>
    <Peak1D F1="7.54824" intensity="2.876498" type="0"/>
    <Peak1D F1="7.524542" intensity="1.680534" type="0"/>
    <Peak1D F1="7.52164" intensity="1.654743" type="0"/>
  </PeakList1D>
  <PeakList1D>
    <PeakList1DHeader creator="pylar" date="2023-10-13T10:54:20" expNo="25" name="MPER-395" owner="" procNo="1" source="C:/Users/pylar/OneDrive/Escritorio/RMN Sevilla">
      <PeakPickDetails>F1=7.254295ppm, F2=7.182964ppm, MI=0.93cm, MAXI=7.23cm, PC=1.000
      </PeakPickDetails>
    </PeakList1DHeader>
    <Peak1D F1="7.250921" intensity="1.902709" type="0"/>
    <Peak1D F1="7.231601" intensity="1.630727" type="0"/>
    <Peak1D F1="7.226768" intensity="2.659033" type="0"/>
    <Peak1D F1="7.222245" intensity="2.034407" type="0"/>
    <Peak1D F1="7.203222" intensity="1.609524" type="0"/>
    <Peak1D F1="7.199341" intensity="1.549923" type="0"/>
  </PeakList1D>
  <PeakList1D>
    <PeakList1DHeader creator="pylar" date="2023-10-13T10:54:20" expNo="25" name="MPER-395" owner="" procNo="1" source="C:/Users/pylar/OneDrive/Escritorio/RMN Sevilla">
      <PeakPickDetails>F1=6.941424ppm, F2=6.485468ppm, MI=0.16cm, MAXI=4.87cm, PC=1.000
      </PeakPickDetails>
    </PeakList1DHeader>
    <Peak1D F1="6.855299" intensity="3.050663" type="0"/>
    <Peak1D F1="6.826935" intensity="2.686262" type="0"/>
  </PeakList1D>
  <PeakList1D>
    <PeakList1DHeader creator="pylar" date="2023-10-13T10:54:20" expNo="25" name="MPER-395" owner="" procNo="1" source="C:/Users/pylar/OneDrive/Escritorio/RMN Sevilla">
      <PeakPickDetails>F1=2.831387ppm, F2=2.544190ppm, MI=0.14cm, MAXI=1.84cm, PC=1.000
      </PeakPickDetails>
    </PeakList1DHeader>
    <Peak1D F1="2.741393" intensity="0.3160229" type="0"/>
    <Peak1D F1="2.712358" intensity="0.8102024" type="0"/>
    <Peak1D F1="2.674733" intensity="0.8471202" type="0"/>
    <Peak1D F1="2.636908" intensity="0.3345949" type="0"/>
  </PeakList1D>
  <PeakList1D>
    <PeakList1DHeader creator="pylar" date="2023-10-13T10:54:20" expNo="25" name="MPER-395" owner="" procNo="1" source="C:/Users/pylar/OneDrive/Escritorio/RMN Sevilla">
      <PeakPickDetails>F1=2.434930ppm, F2=2.079056ppm, MI=0.18cm, MAXI=2.97cm, PC=1.000
      </PeakPickDetails>
    </PeakList1DHeader>
    <Peak1D F1="2.36806" intensity="0.8224033" type="0"/>
    <Peak1D F1="2.349745" intensity="0.9341055" type="0"/>
    <Peak1D F1="2.332868" intensity="1.05817" type="0"/>
    <Peak1D F1="2.204702" intensity="1.481921" type="0"/>
    <Peak1D F1="2.16678" intensity="1.092335" type="0"/>
    <Peak1D F1="2.141821" intensity="0.3806894" type="0"/>
  </PeakList1D>
  <PeakList1D>
    <PeakList1DHeader creator="pylar" date="2023-10-13T10:54:20" expNo="25" name="MPER-395" owner="" procNo="1" source="C:/Users/pylar/OneDrive/Escritorio/RMN Sevilla">
      <PeakPickDetails>F1=1.982283ppm, F2=1.813711ppm, MI=0.51cm, MAXI=2.05cm, PC=1.000
      </PeakPickDetails>
    </PeakList1DHeader>
    <Peak1D F1="1.9456" intensity="0.8011906" type="0"/>
    <Peak1D F1="1.898241" intensity="1.091044" type="0"/>
    <Peak1D F1="1.873606" intensity="0.9325985" type="0"/>
    <Peak1D F1="1.838395" intensity="0.9720868" type="0"/>
  </PeakList1D>
  <PeakList1D>
    <PeakList1DHeader creator="pylar" date="2023-10-13T10:54:20" expNo="25" name="MPER-395" owner="" procNo="1" source="C:/Users/pylar/OneDrive/Escritorio/RMN Sevilla">
      <PeakPickDetails>F1=1.788737ppm, F2=0.927147ppm, MI=0.60cm, MAXI=5.99cm, PC=1.000
      </PeakPickDetails>
    </PeakList1DHeader>
    <Peak1D F1="1.76567" intensity="1.776515" type="0"/>
    <Peak1D F1="1.72682" intensity="2.461225" type="0"/>
    <Peak1D F1="1.666489" intensity="1.843422" type="0"/>
    <Peak1D F1="1.642154" intensity="1.644153" type="0"/>
    <Peak1D F1="1.621785" intensity="1.857977" type="0"/>
    <Peak1D F1="1.612694" intensity="1.767107" type="0"/>
    <Peak1D F1="1.60004" intensity="1.748893" type="0"/>
    <Peak1D F1="1.566003" intensity="4.405807" type="0"/>
    <Peak1D F1="1.516426" intensity="1.660911" type="0"/>
    <Peak1D F1="1.46607" intensity="0.9219234" type="0"/>
    <Peak1D F1="1.419236" intensity="1.21135" type="0"/>
    <Peak1D F1="1.413005" intensity="0.9270825" type="0"/>
    <Peak1D F1="1.400401" intensity="0.8285273" type="0"/>
    <Peak1D F1="1.390458" intensity="0.8873635" type="0"/>
    <Peak1D F1="1.379659" intensity="1.204661" type="0"/>
    <Peak1D F1="1.371087" intensity="1.312363" type="0"/>
    <Peak1D F1="1.357842" intensity="1.567433" type="0"/>
    <Peak1D F1="1.349603" intensity="1.61877" type="0"/>
    <Peak1D F1="1.340934" intensity="1.649444" type="0"/>
    <Peak1D F1="1.33071" intensity="1.401067" type="0"/>
    <Peak1D F1="1.310226" intensity="1.911739" type="0"/>
    <Peak1D F1="1.278657" intensity="1.639185" type="0"/>
    <Peak1D F1="1.26849" intensity="1.633496" type="0"/>
    <Peak1D F1="1.252265" intensity="3.125561" type="0"/>
    <Peak1D F1="1.231494" intensity="1.565734" type="0"/>
    <Peak1D F1="1.201082" intensity="1.507637" type="0"/>
    <Peak1D F1="1.159791" intensity="1.444" type="0"/>
    <Peak1D F1="1.123931" intensity="2.662247" type="0"/>
    <Peak1D F1="1.09533" intensity="2.940122" type="0"/>
  </PeakList1D>
</PeakList>
