# Supplementary material for: Hydrogen-Bonding Activation of Gold(I) Chloride Complexes: Enantioselective Synthesis of 3(2H)-Furanones by a Cycloisomerization-Addition Cascade
Source: Org Lett. 2024 Jul 11;26(28):5995–6000. doi: 10.1021/acs.orglett.4c02091 (PMC11267603; doi:10.1021/acs.orglett.4c02091)
Supplement: Supplementary file 2 — ol4c02091_si_002.zip [file ol4c02091_si_002.zip › FID for Publication/Gold(I) Chloride Complexes/Au3/1H NMR/pdata/1/peakrng]

P    #regions in PPM
# 2023-10-13 10:54:21 +0200  pylar@LAPTOP-J45PV2VO
# low field   high field   mi   maxi
  8.479426309505573  8.118744452038644  1.095  3.724  # for region 1
  8.118744452038644  7.86014236555292  2.245  4.491  # for region 2
  7.853337047487506  7.676398777786748  1.150  3.450  # for region 3
  7.655982823590506  7.4586285996935064  0.876  4.217  # for region 4
  7.254295361785704  7.182964226880163  0.931  7.229  # for region 5
  6.941424426722059  6.4854681163393355  0.164  4.874  # for region 6
  2.831386919876285  2.544190010693685  0.138  1.842  # for region 7
  2.4349303169829133  2.079055886039257  0.184  2.970  # for region 8
  1.982283014466859  1.8137109155988111  0.507  2.049  # for region 9
  1.7887372713220633  0.9271465437742632  0.599  5.987  # for region 10
