# Supplementary material for: Hydrogen-Bonding Activation of Gold(I) Chloride Complexes: Enantioselective Synthesis of 3(2H)-Furanones by a Cycloisomerization-Addition Cascade
Source: Org Lett. 2024 Jul 11;26(28):5995–6000. doi: 10.1021/acs.orglett.4c02091 (PMC11267603; doi:10.1021/acs.orglett.4c02091)
Supplement: Supplementary file 2 — ol4c02091_si_002.zip [file ol4c02091_si_002.zip › FID for Publication/Gold(I) Chloride Complexes/Au3/1H NMR/topshimreport]

New TopShim run:

version = topshim 2.2.0
date = 2023-07-15
time = 19:02:04.900
command = topshim rga convcomp

FINE SHIMMING

Parameters:

probe = Z104275_0341
solvent = CDCl3
shim nucleus = 2H
nucleus optimised for = 1H
o1p (from lock) = 7.24 ppm

Results:


1D Shimming:
Iteration 1: FWHM Before= 3.6 Hz, Target= 0.4 Hz, After= 0.5 Hz
Iteration 2: FWHM Before= 0.5 Hz, Target= 0.3 Hz, After= 0.5 Hz
Iteration 3: FWHM Before= 0.5 Hz, Target= 0.3 Hz, After= 0.4 Hz
Iteration 4: FWHM Before= 0.4 Hz, Target= 0.4 Hz, After= 0.5 Hz
Iteration 5: FWHM Before= 0.5 Hz, Target= 0.4 Hz, After= 0.4 Hz
Shim succeeded

Lineshape quality factor (1D shimming, non-spinning) = 0.458

shim changes: 
Z	-217
Z2	-186
Z3	-277
Z4	-972
Z5	-1605
Z6	-1077

duration = 4 min 2 sec
completed successfully
finished Sat Jul 15 19:06:05 2023


========================================================================
