# Supplementary material for: Hydrogen-Bonding Activation of Gold(I) Chloride Complexes: Enantioselective Synthesis of 3(2H)-Furanones by a Cycloisomerization-Addition Cascade
Source: Org Lett. 2024 Jul 11;26(28):5995–6000. doi: 10.1021/acs.orglett.4c02091 (PMC11267603; doi:10.1021/acs.orglett.4c02091)
Supplement: Supplementary file 2 — ol4c02091_si_002.zip [file ol4c02091_si_002.zip › FID for Publication/Gold(I) Chloride Complexes/Au3/31P NMR/audita.txt]

##TITLE= Audit trail, TopSpin 3.6.5
##JCAMPDX= 5.01
##ORIGIN= Bruker BioSpin GmbH
##OWNER= fq
$$ D:/data/fq/nmr/MPER-395/2/audita.txt
##AUDIT TRAIL=  $$ (NUMBER, WHEN, WHO, WHERE, PROCESS, VERSION, WHAT)
(   1,<2023-07-07 11:43:31.503 +0200>,<fq/fq>,<AVIII300>,<go4>,<TopSpin 3.6.5>,
      <created by zg on data set with UUID '41fa496e-1caa-11ee-ae77-7c5758365d5c'
       started at 2023-07-07 11:40:07.247 +0200,
       POWCHK enabled, PULCHK disabled,
       completed at 2023-07-07 11:43:31.487 +0200

       configuration hash MD5:
       CA EF E1 C9 77 40 17 BB 66 2D AA 31 8E 4E 0A 27
       data hash MD5: 64K
       CB 42 9B E9 3B 67 C8 97 7E FC 8A 45 F7 ED 42 F9>)
##END=

$$ hash MD5
$$ 2D DB 2B 7E 51 83 03 62 56 F6 9D 6D 2B 98 74 BF
