# Supplementary material for: Hydrogen-Bonding Activation of Gold(I) Chloride Complexes: Enantioselective Synthesis of 3(2H)-Furanones by a Cycloisomerization-Addition Cascade
Source: Org Lett. 2024 Jul 11;26(28):5995–6000. doi: 10.1021/acs.orglett.4c02091 (PMC11267603; doi:10.1021/acs.orglett.4c02091)
Supplement: Supplementary file 2 — ol4c02091_si_002.zip [file ol4c02091_si_002.zip › FID for Publication/Gold(I) Chloride Complexes/Au3/31P NMR/fq1list]

O 300.271536
-9500000
-9433594
-9367188
-9300781
-9234375
-9167969
-9101563
-9035156
-8968750
-8902344
-8835938
-8769531
-8703125
-8636719
-8570313
-8503906
-8437500
-8371094
-8304688
-8238281
-8171875
-8105469
-8039063
-7972656
-7906250
-7839844
-7773438
-7707031
-7640625
-7574219
-7507813
-7441406
-7375000
-7308594
-7242188
-7175781
-7109375
-7042969
-6976563
-6910156
-6843750
-6777344
-6710938
-6644531
-6578125
-6511719
-6445313
-6378906
-6312500
-6246094
-6179688
-6113281
-6046875
-5980469
-5914063
-5847656
-5781250
-5714844
-5648438
-5582031
-5515625
-5449219
-5382813
-5316406
-5250000
-5183594
-5117188
-5050781
-4984375
-4917969
-4851563
-4785156
-4718750
-4652344
-4585938
-4519531
-4453125
-4386719
-4320313
-4253906
-4187500
-4121094
-4054688
-3988281
-3921875
-3855469
-3789063
-3722656
-3656250
-3589844
-3523438
-3457031
-3390625
-3324219
-3257813
-3191406
-3125000
-3058594
-2992188
-2925781
-2859375
-2792969
-2726563
-2660156
-2593750
-2527344
-2460938
-2394531
-2328125
-2261719
-2195313
-2128906
-2062500
-1996094
-1929688
-1863281
-1796875
-1730469
-1664063
-1597656
-1531250
-1464844
-1398438
-1332031
-1265625
-1199219
-1132813
-1066406
-1000000
 -992157
 -984314
 -976471
 -968627
 -960784
 -952941
 -945098
 -937255
 -929412
 -921569
 -913725
 -905882
 -898039
 -890196
 -882353
 -874510
 -866667
 -858824
 -850980
 -843137
 -835294
 -827451
 -819608
 -811765
 -803922
 -796078
 -788235
 -780392
 -772549
 -764706
 -756863
 -749020
 -741176
 -733333
 -725490
 -717647
 -709804
 -701961
 -694118
 -686275
 -678431
 -670588
 -662745
 -654902
 -647059
 -639216
 -631373
 -623529
 -615686
 -607843
 -600000
 -592157
 -584314
 -576471
 -568627
 -560784
 -552941
 -545098
 -537255
 -529412
 -521569
 -513725
 -505882
 -498039
 -490196
 -482353
 -474510
 -466667
 -458824
 -450980
 -443137
 -435294
 -427451
 -419608
 -411765
 -403922
 -396078
 -388235
 -380392
 -372549
 -364706
 -356863
 -349020
 -341176
 -333333
 -325490
 -317647
 -309804
 -301961
 -294118
 -286275
 -278431
 -270588
 -262745
 -254902
 -247059
 -239216
 -231373
 -223529
 -215686
 -207843
 -200000
 -192157
 -184314
 -176471
 -168627
 -160784
 -152941
 -145098
 -137255
 -129412
 -121569
 -113725
 -105882
  -98039
  -90196
  -82353
  -74510
  -66667
  -58824
  -50980
  -43137
  -35294
  -27451
  -19608
  -11765
   -3922
    3922
   11765
   19608
   27451
   35294
   43137
   50980
   58824
   66667
   74510
   82353
   90196
   98039
  105882
  113725
  121569
  129412
  137255
  145098
  152941
  160784
  168627
  176471
  184314
  192157
  200000
  207843
  215686
  223529
  231373
  239216
  247059
  254902
  262745
  270588
  278431
  286275
  294118
  301961
  309804
  317647
  325490
  333333
  341176
  349020
  356863
  364706
  372549
  380392
  388235
  396078
  403922
  411765
  419608
  427451
  435294
  443137
  450980
  458824
  466667
  474510
  482353
  490196
  498039
  505882
  513725
  521569
  529412
  537255
  545098
  552941
  560784
  568627
  576471
  584314
  592157
  600000
  607843
  615686
  623529
  631373
  639216
  647059
  654902
  662745
  670588
  678431
  686275
  694118
  701961
  709804
  717647
  725490
  733333
  741176
  749020
  756863
  764706
  772549
  780392
  788235
  796078
  803922
  811765
  819608
  827451
  835294
  843137
  850980
  858824
  866667
  874510
  882353
  890196
  898039
  905882
  913725
  921569
  929412
  937255
  945098
  952941
  960784
  968627
  976471
  984314
  992157
 1000000
 1066406
 1132812
 1199219
 1265625
 1332031
 1398437
 1464844
 1531250
 1597656
 1664062
 1730469
 1796875
 1863281
 1929687
 1996094
 2062500
 2128906
 2195312
 2261719
 2328125
 2394531
 2460937
 2527344
 2593750
 2660156
 2726562
 2792969
 2859375
 2925781
 2992187
 3058594
 3125000
 3191406
 3257812
 3324219
 3390625
 3457031
 3523437
 3589844
 3656250
 3722656
 3789062
 3855469
 3921875
 3988281
 4054687
 4121094
 4187500
 4253906
 4320312
 4386719
 4453125
 4519531
 4585937
 4652344
 4718750
 4785156
 4851562
 4917969
 4984375
 5050781
 5117187
 5183594
 5250000
 5316406
 5382812
 5449219
 5515625
 5582031
 5648437
 5714844
 5781250
 5847656
 5914062
 5980469
 6046875
 6113281
 6179687
 6246094
 6312500
 6378906
 6445312
 6511719
 6578125
 6644531
 6710937
 6777344
 6843750
 6910156
 6976562
 7042969
 7109375
 7175781
 7242187
 7308594
 7375000
 7441406
 7507812
 7574219
 7640625
 7707031
 7773437
 7839844
 7906250
 7972656
 8039062
 8105469
 8171875
 8238281
 8304687
 8371094
 8437500
 8503906
 8570312
 8636719
 8703125
 8769531
 8835937
 8902344
 8968750
 9035156
 9101562
 9167969
 9234375
 9300781
 9367187
 9433594
 9500000
