# Supplementary material for: Hydrogen-Bonding Activation of Gold(I) Chloride Complexes: Enantioselective Synthesis of 3(2H)-Furanones by a Cycloisomerization-Addition Cascade
Source: Org Lett. 2024 Jul 11;26(28):5995–6000. doi: 10.1021/acs.orglett.4c02091 (PMC11267603; doi:10.1021/acs.orglett.4c02091)
Supplement: Supplementary file 2 — ol4c02091_si_002.zip [file ol4c02091_si_002.zip › FID for Publication/Gold(I) Chloride Complexes/Au3/31P NMR/shimvalues]

# Fri Jul 07 11:43:31 2023
#$$PROBEIDENTIFIER=Z825501_0029
#$$PROBENAME=PA BBI 300S1 H-BB-D-05 Z
#$$SHIMID=313232
#
# Active Shim Gradients
#
Z           		3126            
Z2          		1926            
Z3          		-472            
Z4          		-9585           
Z5          		-1329           
Z6          		12075           
X           		5222            
XZ          		1928            
XZ2         		6469            
XZ3         		-3680           
Y           		-1258           
YZ          		1940            
YZ2         		7521            
YZ3         		1709            
XY          		1844            
XYZ         		-685            
(X2-Y2)     		-1545           
(X2-Y2)Z    		-2091           
X3          		-164            
Y3          		-90             
#
# Lock Parameter
#
FIELD		6580.289
LOCKPHASE		224.364 
LOCKPOWER		-30.000 
LOCKGAIN		115.111 
LOCKDC		-75.000 
LOCKSHIFT		7.240   
LOOPGAIN		-12.000 
LOOPTIME		0.400   
LOOPFILTER		100.000 
#
IEEE64_VERSION_CODE 1
#
# Shim currents 
#
SHIM_SETTING [1 ]  1516.02710941   
SHIM_SETTING [2 ]  953.41586793    
SHIM_SETTING [3 ]  -248.37601248   
SHIM_SETTING [4 ]  -5041.67426421  
SHIM_SETTING [5 ]  -699.30113659   
SHIM_SETTING [6 ]  2746.60625033   
SHIM_SETTING [7 ]  1014.10836835   
SHIM_SETTING [8 ]  3402.48166083   
SHIM_SETTING [9 ]  -812.59298444   
SHIM_SETTING [10]  969.74129346    
SHIM_SETTING [11]  -661.77618817   
SHIM_SETTING [12]  1021.07885328   
SHIM_SETTING [13]  3956.17731895   
SHIM_SETTING [14]  898.72636930    
SHIM_SETTING [15]  6351.41477669   
SHIM_SETTING [16]  -1099.91712975  
SHIM_SETTING [17]  -1935.90041607  
SHIM_SETTING [18]  -360.36459478   
SHIM_SETTING [19]  -86.37887076    
SHIM_SETTING [20]  -47.38145432    
