# Supplementary material for: Hydrogen-Bonding Activation of Gold(I) Chloride Complexes: Enantioselective Synthesis of 3(2H)-Furanones by a Cycloisomerization-Addition Cascade
Source: Org Lett. 2024 Jul 11;26(28):5995–6000. doi: 10.1021/acs.orglett.4c02091 (PMC11267603; doi:10.1021/acs.orglett.4c02091)
Supplement: Supplementary file 2 — ol4c02091_si_002.zip [file ol4c02091_si_002.zip › FID for Publication/Gold(I) Chloride Complexes/Au3/31P NMR/specpar]

##TITLE= Parameter file, TopSpin 3.6.5
##JCAMPDX= 5.0
##DATATYPE= Parameter Values
##NPOINTS= 30345	$$ modification sequence number
##ORIGIN= Bruker BioSpin GmbH
##OWNER= nmrsu
$$ 2023-07-05 10:50:44.635 +0200  fq@AVIII300
$$ C:/Bruker/TopSpin3.6.5/conf/instr/spect/specpar
$$ process C:\Bruker\TopSpin3.6.5\prog\mod\hconfserver.exe
##$HPPRECH= (0..15)
-1 -1 -1 -1 -1 -1 -1 -1 -1 -1 -1 -1 -1 -1 -1 -1
##$HPSELECT= no
##$NUC1= 1
##$NUC2= 10
##$NUC3= 0
##$NUC4= 0
##$NUC5= 0
##$NUC6= 0
##$NUC7= 0
##$NUC8= 0
##$NUCARR= (0..123)
300.27 300.27 46.093273 320.279915 228.743995 44.187991 116.696323 42.193379
32.259982 96.338549 75.502952 21.691159 30.426095 40.705973 282.536087
23.704203 79.42712 18.381433 78.240931 59.655202 121.551524 23.048725 29.420181
24.489195 14.011718 7.690831 20.208258 72.940829 16.927823 16.932336 29.937847
78.979862 16.97275 74.434585 9.722076 71.245285 26.83228 79.618011 85.287769
18.787302 72.068866 91.572453 10.474363 51.414073 57.266032 75.229586 15.667254
81.092472 11.553189 28.990897 98.249707 13.013167 14.713825 27.913994 73.494596
19.568374 19.97905 67.58575 13.827887 15.498043 9.567944 13.740655 12.154386
13.973164 63.703722 66.639447 65.656303 98.244588 65.797051 106.992984
111.972581 71.856344 78.579884 38.912641 94.734491 60.076478 83.505646
24.754022 39.38384 29.830194 33.368789 39.618525 42.415062 91.942674 16.364715
10.089072 12.521259 10.329288 74.647122 32.969646 9.218289 12.100881 72.184908
10.329288 14.473014 64.077618 8.647776 24.892383 52.545166 14.476017 34.242791
24.414954 12.031819 7.557796 36.001172 12.51041 67.634616 68.316229 6.853155
23.317167 5.158639 5.618052 64.548393 5.191668 53.780825 19.8526 171.523833
173.20726 62.818283 48.251251 5.529172 100 100 100
##$NUCOFFS= (0..127)
<19F> <13C> <1H> <15N> <11B> <2H> <79Br> <97Mo> <31P> <> <> <> <> <> <>
<> <> <> <> <> <> <> <> <> <> <> <> <> <> <> <> <> <> <> <> <> <> <> <>
<> <> <> <> <> <> <> <> <> <> <> <> <> <> <> <> <> <> <> <> <> <> <> <>
<> <> <> <> <> <> <> <> <> <> <> <> <> <> <> <> <> <> <> <> <> <> <> <>
<> <> <> <> <> <> <> <> <> <> <> <> <> <> <> <> <> <> <> <> <> <> <> <>
<> <> <> <> <> <> <> <> <> <> <> <> <> <> <> <> <>
##$OFFS= (0..127)
0 0 0 0 0 0 0 0 0 0 0 0 0 0 0 0 0 0 0 0 0 0 0 0 0 0 0 0 0 0 0 0 0 0 0 0
0 0 0 0 0 0 0 0 0 0 0 0 0 0 0 0 0 0 0 0 0 0 0 0 0 0 0 0 0 0 0 0 0 0 0 0
0 0 0 0 0 0 0 0 0 0 0 0 0 0 0 0 0 0 0 0 0 0 0 0 0 0 0 0 0 0 0 0 0 0 0 0
0 0 0 0 0 0 0 0 0 0 0 0 0 0 0 0 0 0 0 0
##$OFFSF= (0..7)
-17799.8000000343 0 0 0 0 0 0 0
##$OFFSH= (0..7)
1633.20000001477 100 0 0 0 0 0 0
##$OFFSX= (0..7)
2312.40000000099 0 0 0 0 0 0 0
##$PRECHAN= (0..15)
-1 2 0 1 -1 -1 -1 -1 -1 -1 -1 -1 -1 -1 -1 -1
##$RECPRE= (0..15)
-1 0 -1 -1 -1 -1 -1 -1 -1 -1 -1 -1 -1 -1 -1 -1
##$RECPRFX= (0..15)
1 0 0 0 0 0 0 0 0 0 0 0 0 0 0 0
##$RECSEL= (0..15)
0 0 1 0 0 0 0 0 0 0 0 0 0 0 0 0
##$SELREC= (0..9)
0 0 0 0 0 0 0 0 0 0
##$SFO1= 300.272402
##$SFO2= 75.502952
##$SFO3= 300.272402
##$SFO4= 300.272402
##$SFO5= 300.272402
##$SFO6= 300.272402
##$SFO7= 300.272402
##$SFO8= 300.272402
##END=
