# Supplementary material for: Hydrogen-Bonding Activation of Gold(I) Chloride Complexes: Enantioselective Synthesis of 3(2H)-Furanones by a Cycloisomerization-Addition Cascade
Source: Org Lett. 2024 Jul 11;26(28):5995–6000. doi: 10.1021/acs.orglett.4c02091 (PMC11267603; doi:10.1021/acs.orglett.4c02091)
Supplement: Supplementary file 2 — ol4c02091_si_002.zip [file ol4c02091_si_002.zip › FID for Publication/Gold(I) Chloride Complexes/Au3/Au3.mol]

Au3.mol
  ChemDraw04242412442D

  0  0  0     0  0              0 V3000
M  V30 BEGIN CTAB
M  V30 COUNTS 50 55 2 0 1
M  V30 BEGIN ATOM
M  V30 1 C -4.348742 2.517035 0.000000 0
M  V30 2 C -4.348742 1.688824 0.000000 0
M  V30 3 C -3.631509 1.274818 0.000000 0
M  V30 4 C -2.914274 1.688824 0.000000 0
M  V30 5 C -2.914274 2.517035 0.000000 0
M  V30 6 C -3.631509 2.931141 0.000000 0
M  V30 7 C -2.197040 1.274818 0.000000 0
M  V30 8 C -2.197040 0.446607 0.000000 0
M  V30 9 C -2.914274 0.032502 0.000000 0
M  V30 10 C -2.914274 -0.795709 0.000000 0
M  V30 11 C -2.197040 -1.209814 0.000000 0
M  V30 12 C -1.479805 -0.795709 0.000000 0
M  V30 13 C -1.479805 0.032502 0.000000 0
M  V30 14 C -1.479770 1.688824 0.000000 0
M  V30 15 C -1.479770 2.517035 0.000000 0
M  V30 16 C -2.197022 2.931141 0.000000 0
M  V30 17 C -3.631525 0.446607 0.000000 0
M  V30 18 C -4.348777 0.032502 0.000000 0
M  V30 19 C -4.348777 -0.795709 0.000000 0
M  V30 20 C -3.631525 -1.209814 0.000000 0
M  V30 21 P -0.762571 0.446607 0.000000 0
M  V30 22 C -0.048147 0.034108 0.000000 0
M  V30 23 C -0.048147 -0.790792 0.000000 0
M  V30 24 C 0.666179 -1.203292 0.000000 0
M  V30 25 C 1.380603 -0.790792 0.000000 0
M  V30 26 C 1.380603 0.034108 0.000000 0
M  V30 27 C 0.666179 0.446607 0.000000 0
M  V30 28 C 3.634453 0.446607 0.000000 0
M  V30 29 C 2.920028 0.859008 0.000000 0
M  V30 30 C 2.205603 0.446607 0.000000 0
M  V30 31 C 2.205603 -0.378393 0.000000 0
M  V30 32 C 2.920028 -0.790792 0.000000 0
M  V30 33 C 3.634453 -0.378393 0.000000 0
M  V30 34 Au -0.762571 1.271508 0.000000 0
M  V30 35 Cl 4.348777 0.859008 0.000000 0
M  V30 36 P -0.762571 1.274818 0.000000 0
M  V30 37 C -0.762511 0.452683 0.000000 0
M  V30 38 C -1.474471 0.041563 0.000000 0
M  V30 39 C -1.474410 -0.780573 0.000000 0
M  V30 40 C -0.762391 -1.191588 0.000000 0
M  V30 41 C -0.050430 -0.780469 0.000000 0
M  V30 42 C -0.050490 0.041668 0.000000 0
M  V30 43 C 1.428752 -2.520020 0.000000 0
M  V30 44 C 1.428691 -1.697885 0.000000 0
M  V30 45 C 0.716671 -1.286868 0.000000 0
M  V30 46 C 0.004710 -1.697989 0.000000 0
M  V30 47 C 0.004771 -2.520125 0.000000 0
M  V30 48 C 0.716791 -2.931141 0.000000 0
M  V30 49 Au -0.050611 1.685939 0.000000 0
M  V30 50 Cl 2.140772 -2.931036 0.000000 0
M  V30 END ATOM
M  V30 BEGIN BOND
M  V30 1 1 32 33
M  V30 2 1 31 32
M  V30 3 1 30 31
M  V30 4 1 29 30
M  V30 5 1 28 29
M  V30 6 1 28 33
M  V30 7 1 28 35
M  V30 8 1 26 27
M  V30 9 1 25 26
M  V30 10 1 24 25
M  V30 11 1 23 24
M  V30 12 1 22 23
M  V30 13 1 22 27
M  V30 14 1 21 22
M  V30 15 1 21 34
M  V30 16 1 13 21
M  V30 17 1 47 48
M  V30 18 1 46 47
M  V30 19 1 45 46
M  V30 20 1 44 45
M  V30 21 1 43 44
M  V30 22 1 43 48
M  V30 23 1 43 50
M  V30 24 1 41 42
M  V30 25 1 40 41
M  V30 26 1 39 40
M  V30 27 1 38 39
M  V30 28 1 37 38
M  V30 29 1 37 42
M  V30 30 1 36 37
M  V30 31 1 36 49
M  V30 32 1 14 36
M  V30 33 1 1 2
M  V30 34 2 2 3
M  V30 35 1 3 4
M  V30 36 2 4 5
M  V30 37 1 5 6
M  V30 38 2 6 1
M  V30 39 1 4 7
M  V30 40 1 7 8
M  V30 41 2 8 9
M  V30 42 1 9 10
M  V30 43 2 10 11
M  V30 44 1 11 12
M  V30 45 2 12 13
M  V30 46 1 13 8
M  V30 47 2 7 14
M  V30 48 1 14 15 CFG=1
M  V30 49 2 15 16
M  V30 50 1 16 5
M  V30 51 1 9 17
M  V30 52 2 17 18
M  V30 53 1 18 19 CFG=1
M  V30 54 2 19 20
M  V30 55 1 20 10
M  V30 END BOND
M  V30 BEGIN SGROUP
M  V30 1 SUP 1 ATOMS=(15 21 22 23 24 25 26 27 28 29 30 31 32 33 34 35) -
M  V30 XBONDS=(1 16) LABEL="P(Cy2)AuCl" CSTATE=(4 16 -0.717235 -0.414105 0)
M  V30 2 SUP 2 ATOMS=(15 36 37 38 39 40 41 42 43 44 45 46 47 48 49 50) -
M  V30 XBONDS=(1 32) LABEL="P(Cy2)AuCl" CSTATE=(4 32 -0.717200 0.414005 0)
M  V30 END SGROUP
M  V30 BEGIN COLLECTION
M  V30 MDLV30/STEABS ATOMS=(2 14 18)
M  V30 END COLLECTION
M  V30 END CTAB
M  END
