# Supplementary material for: Hydrogen-Bonding Activation of Gold(I) Chloride Complexes: Enantioselective Synthesis of 3(2H)-Furanones by a Cycloisomerization-Addition Cascade
Source: Org Lett. 2024 Jul 11;26(28):5995–6000. doi: 10.1021/acs.orglett.4c02091 (PMC11267603; doi:10.1021/acs.orglett.4c02091)
Supplement: Supplementary file 2 — ol4c02091_si_002.zip [file ol4c02091_si_002.zip › FID for Publication/Gold(I) Chloride Complexes/Au5/13C NMR/audita.txt]

##TITLE= Audit trail, TopSpin 4.2.0
##JCAMPDX= 5.01
##ORIGIN= Bruker BioSpin GmbH
##OWNER= root
$$ /root/.topspin-BladeEpu/local_acqu/MPER-418/13/audita.txt
##AUDIT TRAIL=  $$ (NUMBER, WHEN, WHO, WHERE, PROCESS, VERSION, WHAT)
(   1,<2023-09-26 12:33:36.927 +0000>,<NEO500\nmrsu>,<NEO500>,<go4>,<TopSpin 4.2.0>,
      <acquisition in progress>)
$$ D:/data/Ic/nmr/MPER-418/13/audita.txt
(   2,<2023-09-26 13:34:18.734 +0000>,<NEO500\nmrsu>,<NEO500>,<go4>,<TopSpin 4.2.0>,
      <created by zg on 'Avance NEO 500' (NEO500) by user 'NEO500\nmrsu'
       on data set with UUID 'ea100708-5c68-11ee-af6c-00139538cb7f'
       started at 2023-09-26 12:33:36.927 +0000, POWCHK enabled, PULCHK disabled,
       completed at 2023-09-26 13:34:18.730 +0000
       configuration hash MD5:
       08 D7 13 A4 41 96 32 DE AE 00 CF B9 E9 89 89 A8
       double data hash MD5: 64K
       C1 2E CA BB D6 2F 69 49 B9 6B DE 72 7E 0A 76 FE>)
(   3,<2023-09-26 15:33:49.626 +0200>,<nmrsu>,<NEO500>,<xwish3>,<TopSpin 4.2.0>,
      <ICON-NMR User ID: Ic
       double data hash MD5: 64K
       C1 2E CA BB D6 2F 69 49 B9 6B DE 72 7E 0A 76 FE>)
##END=

$$ hash MD5
$$ 6E E9 BF DF 01 0D 50 49 52 D2 25 9E 6C 64 FE C6
