# Supplementary material for: Hydrogen-Bonding Activation of Gold(I) Chloride Complexes: Enantioselective Synthesis of 3(2H)-Furanones by a Cycloisomerization-Addition Cascade
Source: Org Lett. 2024 Jul 11;26(28):5995–6000. doi: 10.1021/acs.orglett.4c02091 (PMC11267603; doi:10.1021/acs.orglett.4c02091)
Supplement: Supplementary file 2 — ol4c02091_si_002.zip [file ol4c02091_si_002.zip › FID for Publication/Gold(I) Chloride Complexes/Au5/13C NMR/pdata/1/assocs]

##TITLE= Parameter file, TopSpin 4.1.1
##JCAMPDX= 5.0
##DATATYPE= Parameter Values
##NPOINTS= 1	$$ modification sequence number
##ORIGIN= Bruker BioSpin GmbH
##OWNER= pylar
$$ 2023-10-22 18:00:28.830 +0200  pylar@LAPTOP-J45PV2VO
$$ C:/Users/pylar/OneDrive/Escritorio/RMN Sevilla/MPER-418/13/pdata/1/assocs
$$ process C:\Bruker\TopSpin4.1.1\prog\mod\dataserver.exe
##$MULTDISP= <C:/Users/pylar/OneDrive/Escritorio/RMN Sevilla/MPER-279_500/13/pdata/1>
##END=
