# Supplementary material for: Hydrogen-Bonding Activation of Gold(I) Chloride Complexes: Enantioselective Synthesis of 3(2H)-Furanones by a Cycloisomerization-Addition Cascade
Source: Org Lett. 2024 Jul 11;26(28):5995–6000. doi: 10.1021/acs.orglett.4c02091 (PMC11267603; doi:10.1021/acs.orglett.4c02091)
Supplement: Supplementary file 2 — ol4c02091_si_002.zip [file ol4c02091_si_002.zip › FID for Publication/Gold(I) Chloride Complexes/Au5/13C NMR/pdata/1/auditp.txt]

##TITLE= Audit trail, TopSpin 4.2.0
##JCAMPDX= 5.01
##ORIGIN= Bruker BioSpin GmbH
##OWNER= nmrsu
$$ D:/data/Ic/nmr/MPER-418/13/pdata/1/auditp.txt
##AUDIT TRAIL=  $$ (NUMBER, WHEN, WHO, WHERE, PROCESS, VERSION, WHAT)
(   1,<2023-09-26 12:33:36.927 +0000>,<NEO500\nmrsu>,<NEO500>,<go4>,<TopSpin 4.2.0>,
      <acquisition in progress>)
$$ D:/data/Ic/nmr/MPER-418/13/audita.txt
(   2,<2023-09-26 13:34:18.734 +0000>,<NEO500\nmrsu>,<NEO500>,<go4>,<TopSpin 4.2.0>,
      <created by zg on 'Avance NEO 500' (NEO500) by user 'NEO500\nmrsu'
       on data set with UUID 'ea100708-5c68-11ee-af6c-00139538cb7f'
       started at 2023-09-26 12:33:36.927 +0000, POWCHK enabled, PULCHK disabled,
       completed at 2023-09-26 13:34:18.730 +0000
       configuration hash MD5:
       08 D7 13 A4 41 96 32 DE AE 00 CF B9 E9 89 89 A8
       double data hash MD5: 64K
       C1 2E CA BB D6 2F 69 49 B9 6B DE 72 7E 0A 76 FE>)
(   3,<2023-09-26 15:33:49.626 +0200>,<nmrsu>,<NEO500>,<xwish3>,<TopSpin 4.2.0>,
      <ICON-NMR User ID: Ic
       double data hash MD5: 64K
       C1 2E CA BB D6 2F 69 49 B9 6B DE 72 7E 0A 76 FE>)
(   4,<2023-09-26 15:33:51.831 +0200>,<nmrsu/Ic>,<NEO500>,<proc1d>,<TopSpin 4.2.0>,
      <Start of raw data processing
       ef LB = 1 FT_mod = 6 PKNL = 1 SI = 32K 
       data hash MD5: 32K
       B6 37 68 4A 84 48 AA A9 DD BB 33 74 2B BA 1E 97>)
(   5,<2023-09-26 15:33:51.969 +0200>,<nmrsu/Ic>,<NEO500>,<proc1d>,<TopSpin 4.2.0>,
      <apk 
       data hash MD5: 32K
       A3 E6 EA 3A E7 87 65 AE BC 07 5E 72 3C CB D4 67>)
(   6,<2023-09-26 15:33:52.185 +0200>,<nmrsu/Ic>,<NEO500>,<proc1d>,<TopSpin 4.2.0>,
      <abs ABSG = 5 
       data hash MD5: 32K
       16 A9 13 F6 73 9E 6C 56 85 AC 19 7F 92 27 86 65>)
(   7,<2023-09-26 15:33:52.254 +0200>,<nmrsu/Ic>,<NEO500>,<peak>,<TopSpin 4.2.0>,
      <1D Peak picking
       data hash MD5: 32K
       16 A9 13 F6 73 9E 6C 56 85 AC 19 7F 92 27 86 65>)
(   8,<2023-09-26 15:33:52.370 +0200>,<nmrsu/Ic>,<NEO500>,<xwish3>,<TopSpin 4.2.0>,
      <ICON-NMR User ID: Ic
       data hash MD5: 32K
       16 A9 13 F6 73 9E 6C 56 85 AC 19 7F 92 27 86 65>)
$$ C:/Users/pylar/OneDrive/Escritorio/RMN Sevilla/MPER-418/13/pdata/1/auditp.txt
(   9,<2023-10-22 16:56:51.583 +0200>,<pylar>,<LAPTOP-J45PV2VO>,<dataserver>,<TopSpin 4.1.1>,
      <INTEGRAL DELETE [143.557;142.907]
       data hash MD5: 32K
       16 A9 13 F6 73 9E 6C 56 85 AC 19 7F 92 27 86 65>)
(  10,<2023-10-22 16:56:51.597 +0200>,<pylar>,<LAPTOP-J45PV2VO>,<dataserver>,<TopSpin 4.1.1>,
      <INTEGRAL DELETE [133.121;132.171]
       data hash MD5: 32K
       16 A9 13 F6 73 9E 6C 56 85 AC 19 7F 92 27 86 65>)
(  11,<2023-10-22 16:56:51.610 +0200>,<pylar>,<LAPTOP-J45PV2VO>,<dataserver>,<TopSpin 4.1.1>,
      <INTEGRAL DELETE [128.634;127.640]
       data hash MD5: 32K
       16 A9 13 F6 73 9E 6C 56 85 AC 19 7F 92 27 86 65>)
(  12,<2023-10-22 16:56:51.626 +0200>,<pylar>,<LAPTOP-J45PV2VO>,<dataserver>,<TopSpin 4.1.1>,
      <INTEGRAL DELETE [127.362;126.800]
       data hash MD5: 32K
       16 A9 13 F6 73 9E 6C 56 85 AC 19 7F 92 27 86 65>)
(  13,<2023-10-22 16:56:51.642 +0200>,<pylar>,<LAPTOP-J45PV2VO>,<dataserver>,<TopSpin 4.1.1>,
      <INTEGRAL DELETE [126.792;126.361]
       data hash MD5: 32K
       16 A9 13 F6 73 9E 6C 56 85 AC 19 7F 92 27 86 65>)
(  14,<2023-10-22 16:56:51.655 +0200>,<pylar>,<LAPTOP-J45PV2VO>,<dataserver>,<TopSpin 4.1.1>,
      <INTEGRAL DELETE [126.354;125.725]
       data hash MD5: 32K
       16 A9 13 F6 73 9E 6C 56 85 AC 19 7F 92 27 86 65>)
(  15,<2023-10-22 16:56:51.669 +0200>,<pylar>,<LAPTOP-J45PV2VO>,<dataserver>,<TopSpin 4.1.1>,
      <INTEGRAL DELETE [76.716;75.291]
       data hash MD5: 32K
       16 A9 13 F6 73 9E 6C 56 85 AC 19 7F 92 27 86 65>)
(  16,<2023-10-22 16:56:51.680 +0200>,<pylar>,<LAPTOP-J45PV2VO>,<dataserver>,<TopSpin 4.1.1>,
      <INTEGRAL DELETE [64.270;63.312]
       data hash MD5: 32K
       16 A9 13 F6 73 9E 6C 56 85 AC 19 7F 92 27 86 65>)
(  17,<2023-10-22 16:56:51.690 +0200>,<pylar>,<LAPTOP-J45PV2VO>,<dataserver>,<TopSpin 4.1.1>,
      <INTEGRAL DELETE [35.314;34.620]
       data hash MD5: 32K
       16 A9 13 F6 73 9E 6C 56 85 AC 19 7F 92 27 86 65>)
(  18,<2023-10-22 16:56:51.700 +0200>,<pylar>,<LAPTOP-J45PV2VO>,<dataserver>,<TopSpin 4.1.1>,
      <INTEGRAL DELETE [31.419;30.498]
       data hash MD5: 32K
       16 A9 13 F6 73 9E 6C 56 85 AC 19 7F 92 27 86 65>)
(  19,<2023-10-22 16:56:51.710 +0200>,<pylar>,<LAPTOP-J45PV2VO>,<dataserver>,<TopSpin 4.1.1>,
      <INTEGRAL DELETE [29.687;28.393]
       data hash MD5: 32K
       16 A9 13 F6 73 9E 6C 56 85 AC 19 7F 92 27 86 65>)
(  20,<2023-10-22 16:57:44.245 +0200>,<pylar>,<LAPTOP-J45PV2VO>,<dataserver>,<TopSpin 4.1.1>,
      <Spectrum calibrated, SF was set. Old value: 125.775520 New value: 125.775375. Peak list modified: Yes
       data hash MD5: 32K
       16 A9 13 F6 73 9E 6C 56 85 AC 19 7F 92 27 86 65>)
(  21,<2023-10-22 16:57:44.255 +0200>,<pylar>,<LAPTOP-J45PV2VO>,<dataserver>,<TopSpin 4.1.1>,
      <Spectrum calibrated, OFFSET was set. Old value: 218.708600 New value: 219.859939. Peak list modified: Yes
       data hash MD5: 32K
       16 A9 13 F6 73 9E 6C 56 85 AC 19 7F 92 27 86 65>)
##END=

$$ hash MD5
$$ 97 D2 33 F3 7A 33 0B 02 F6 8C F3 19 EC 20 AC BE
