# Supplementary material for: Hydrogen-Bonding Activation of Gold(I) Chloride Complexes: Enantioselective Synthesis of 3(2H)-Furanones by a Cycloisomerization-Addition Cascade
Source: Org Lett. 2024 Jul 11;26(28):5995–6000. doi: 10.1021/acs.orglett.4c02091 (PMC11267603; doi:10.1021/acs.orglett.4c02091)
Supplement: Supplementary file 2 — ol4c02091_si_002.zip [file ol4c02091_si_002.zip › FID for Publication/Gold(I) Chloride Complexes/Au5/13C NMR/pdata/1/parm.txt]

Current Data Parameters
NAME     MPER-418_500MHz_(R)-DTBM-BINAP              
EXPNO                13              
PROCNO                1              

F2 - Acquisition Parameters
Date_          20230926              
Time              15.34 h            
INSTRUM  Avance NEO 500              
PROBHD   Z113652_0143 (              
PULPROG          zgpg30              
TD                65536              
SOLVENT           CDCl3              
NS                 1152              
DS                    4              
SWH           30120.482 Hz           
FIDRES         0.919204 Hz           
AQ            1.0878977 sec          
RG                  101              
DW               16.600 usec         
DE                 6.50 usec         
TE                300.0 K            
D1           2.00000000 sec          
D11          0.03000000 sec          
TD0                   1              
SFO1        125.7879676 MHz          
NUC1                13C              
P0                 3.33 usec         
P1                10.00 usec         
PLW1        88.30799866 W            
SFO2        500.2020008 MHz          
NUC2                 1H              
CPDPRG[2        waltz65              
PCPD2             80.00 usec         
PLW2        18.53599930 W            
PLW12        0.44000000 W            
PLW13        0.20977999 W            

F2 - Processing parameters
SI                32768              
SF          125.7753749 MHz          
WDW                  EM              
SSB                   0              
LB                 1.00 Hz           
GB                    0              
PC                 1.40              
