# Supplementary material for: Hydrogen-Bonding Activation of Gold(I) Chloride Complexes: Enantioselective Synthesis of 3(2H)-Furanones by a Cycloisomerization-Addition Cascade
Source: Org Lett. 2024 Jul 11;26(28):5995–6000. doi: 10.1021/acs.orglett.4c02091 (PMC11267603; doi:10.1021/acs.orglett.4c02091)
Supplement: Supplementary file 2 — ol4c02091_si_002.zip [file ol4c02091_si_002.zip › FID for Publication/Gold(I) Chloride Complexes/Au5/13C NMR/pdata/1/peaklist.xml]

<?xml version="1.0" encoding="UTF-8"?>
<PeakList modified="2023-10-25T12:44:17">
  <PeakList1D>
    <PeakList1DHeader creator="pylar" date="2023-10-25T12:44:17" expNo="13" name="MPER-418" owner="" procNo="1" source="C:/Users/pylar/OneDrive/Escritorio/RMN Sevilla">
      <PeakPickDetails>F1=164.351822ppm, F2=161.259033ppm, MI=0.35cm, MAXI=0.70cm, PC=1.400
      </PeakPickDetails>
    </PeakList1DHeader>
    <Peak1D F1="162.94841" intensity="0.467344" type="0"/>
    <Peak1D F1="162.634171" intensity="0.4841535" type="0"/>
  </PeakList1D>
  <PeakList1D>
    <PeakList1DHeader creator="pylar" date="2023-10-25T12:44:17" expNo="13" name="MPER-418" owner="" procNo="1" source="C:/Users/pylar/OneDrive/Escritorio/RMN Sevilla">
      <PeakPickDetails>F1=144.645050ppm, F2=144.236740ppm, MI=0.34cm, MAXI=1.41cm, PC=1.400
      </PeakPickDetails>
    </PeakList1DHeader>
    <Peak1D F1="144.53653" intensity="0.8891428" type="0"/>
    <Peak1D F1="144.438751" intensity="0.84092" type="0"/>
    <Peak1D F1="144.404251" intensity="0.7532541" type="0"/>
    <Peak1D F1="144.305115" intensity="0.6978006" type="0"/>
  </PeakList1D>
  <PeakList1D>
    <PeakList1DHeader creator="pylar" date="2023-10-25T12:44:17" expNo="13" name="MPER-418" owner="" procNo="1" source="C:/Users/pylar/OneDrive/Escritorio/RMN Sevilla">
      <PeakPickDetails>F1=142.511871ppm, F2=142.104996ppm, MI=0.14cm, MAXI=0.45cm, PC=1.400
      </PeakPickDetails>
    </PeakList1DHeader>
    <Peak1D F1="142.374634" intensity="0.1977811" type="0"/>
    <Peak1D F1="142.315857" intensity="0.1761147" type="0"/>
    <Peak1D F1="142.262741" intensity="0.1660447" type="0"/>
    <Peak1D F1="142.2043" intensity="0.2105599" type="0"/>
  </PeakList1D>
  <PeakList1D>
    <PeakList1DHeader creator="pylar" date="2023-10-25T12:44:17" expNo="13" name="MPER-418" owner="" procNo="1" source="C:/Users/pylar/OneDrive/Escritorio/RMN Sevilla">
      <PeakPickDetails>F1=134.421249ppm, F2=133.230423ppm, MI=0.32cm, MAXI=1.50cm, PC=1.400
      </PeakPickDetails>
    </PeakList1DHeader>
    <Peak1D F1="134.069458" intensity="0.617024" type="0"/>
    <Peak1D F1="134.006561" intensity="0.4954832" type="0"/>
    <Peak1D F1="133.839035" intensity="0.9698306" type="0"/>
    <Peak1D F1="133.708694" intensity="0.8130067" type="0"/>
    <Peak1D F1="133.603271" intensity="0.5107363" type="0"/>
    <Peak1D F1="133.523422" intensity="0.4579127" type="0"/>
  </PeakList1D>
  <PeakList1D>
    <PeakList1DHeader creator="pylar" date="2023-10-25T12:44:17" expNo="13" name="MPER-418" owner="" procNo="1" source="C:/Users/pylar/OneDrive/Escritorio/RMN Sevilla">
      <PeakPickDetails>F1=131.002457ppm, F2=128.928131ppm, MI=0.28cm, MAXI=1.07cm, PC=1.400
      </PeakPickDetails>
    </PeakList1DHeader>
    <Peak1D F1="130.467896" intensity="0.5304997" type="0"/>
    <Peak1D F1="130.422974" intensity="0.537361" type="0"/>
    <Peak1D F1="129.317612" intensity="0.5841042" type="0"/>
    <Peak1D F1="129.244583" intensity="0.5859712" type="0"/>
  </PeakList1D>
  <PeakList1D>
    <PeakList1DHeader creator="pylar" date="2023-10-25T12:44:17" expNo="13" name="MPER-418" owner="" procNo="1" source="C:/Users/pylar/OneDrive/Escritorio/RMN Sevilla">
      <PeakPickDetails>F1=128.569611ppm, F2=121.552757ppm, MI=0.28cm, MAXI=1.64cm, PC=1.400
      </PeakPickDetails>
    </PeakList1DHeader>
    <Peak1D F1="128.243134" intensity="1.148087" type="0"/>
    <Peak1D F1="127.738113" intensity="1.144394" type="0"/>
    <Peak1D F1="127.603157" intensity="0.575452" type="0"/>
    <Peak1D F1="127.439789" intensity="0.994315" type="0"/>
    <Peak1D F1="127.119377" intensity="0.455422" type="0"/>
    <Peak1D F1="125.101906" intensity="1.008785" type="0"/>
    <Peak1D F1="123.85376" intensity="0.570973" type="0"/>
    <Peak1D F1="123.321983" intensity="0.5041791" type="0"/>
    <Peak1D F1="122.355736" intensity="0.5684654" type="0"/>
    <Peak1D F1="121.837502" intensity="0.5272269" type="0"/>
  </PeakList1D>
  <PeakList1D>
    <PeakList1DHeader creator="pylar" date="2023-10-25T12:44:17" expNo="13" name="MPER-418" owner="" procNo="1" source="C:/Users/pylar/OneDrive/Escritorio/RMN Sevilla">
      <PeakPickDetails>F1=65.499031ppm, F2=63.000435ppm, MI=0.92cm, MAXI=2.26cm, PC=1.400
      </PeakPickDetails>
    </PeakList1DHeader>
    <Peak1D F1="64.717178" intensity="1.660239" type="0"/>
    <Peak1D F1="64.624138" intensity="1.478025" type="0"/>
  </PeakList1D>
  <PeakList1D>
    <PeakList1DHeader creator="pylar" date="2023-10-25T12:44:17" expNo="13" name="MPER-418" owner="" procNo="1" source="C:/Users/pylar/OneDrive/Escritorio/RMN Sevilla">
      <PeakPickDetails>F1=37.229153ppm, F2=34.302219ppm, MI=2.98cm, MAXI=5.10cm, PC=1.400
      </PeakPickDetails>
    </PeakList1DHeader>
    <Peak1D F1="36.150345" intensity="3.539569" type="0"/>
    <Peak1D F1="35.949738" intensity="4.217155" type="0"/>
  </PeakList1D>
  <PeakList1D>
    <PeakList1DHeader creator="pylar" date="2023-10-25T12:44:17" expNo="13" name="MPER-418" owner="" procNo="1" source="C:/Users/pylar/OneDrive/Escritorio/RMN Sevilla">
      <PeakPickDetails>F1=32.187271ppm, F2=31.038746ppm, MI=7.69cm, MAXI=17.08cm, PC=1.400
      </PeakPickDetails>
    </PeakList1DHeader>
    <Peak1D F1="31.974295" intensity="15.0" type="0"/>
    <Peak1D F1="31.864071" intensity="14.23761" type="0"/>
  </PeakList1D>
</PeakList>
