# Supplementary material for: Hydrogen-Bonding Activation of Gold(I) Chloride Complexes: Enantioselective Synthesis of 3(2H)-Furanones by a Cycloisomerization-Addition Cascade
Source: Org Lett. 2024 Jul 11;26(28):5995–6000. doi: 10.1021/acs.orglett.4c02091 (PMC11267603; doi:10.1021/acs.orglett.4c02091)
Supplement: Supplementary file 2 — ol4c02091_si_002.zip [file ol4c02091_si_002.zip › FID for Publication/Gold(I) Chloride Complexes/Au5/13C NMR/pdata/1/peakrng]

P    #regions in PPM
# 2023-10-25 12:44:18 +0200  pylar@LAPTOP-J45PV2VO
# low field   high field   mi   maxi
  164.35182571516694  161.25903797473626  0.351  0.702  # for region 1
  144.64505585653043  144.23674098208738  0.343  1.414  # for region 2
  142.51187210615413  142.10498867590735  0.137  0.446  # for region 3
  134.4212428574322  133.2304278845096  0.323  1.501  # for region 4
  131.00245148355768  128.928128627499  0.277  1.074  # for region 5
  128.5696036894148  121.55275847262371  0.277  1.640  # for region 6
  65.49903476550328  63.000433984257924  0.924  2.263  # for region 7
  37.22915164055581  34.30221929681125  2.979  5.104  # for region 8
  32.187272598333415  31.038746248969122  7.690  17.084  # for region 9
