# Supplementary material for: Hydrogen-Bonding Activation of Gold(I) Chloride Complexes: Enantioselective Synthesis of 3(2H)-Furanones by a Cycloisomerization-Addition Cascade
Source: Org Lett. 2024 Jul 11;26(28):5995–6000. doi: 10.1021/acs.orglett.4c02091 (PMC11267603; doi:10.1021/acs.orglett.4c02091)
Supplement: Supplementary file 2 — ol4c02091_si_002.zip [file ol4c02091_si_002.zip › FID for Publication/Gold(I) Chloride Complexes/Au5/1H NMR/adcInfo_TRX1.xml]

 <TRX channel="1">
	<summary>Optimal performance achieved</summary>
	<maxAdcModulation>
		<utcDate>26-11:20:19.487</utcDate>
		<adcModulationPercent>75</adcModulationPercent>
		<numScan>10</numScan>
		<numExp>0</numExp>
	</maxAdcModulation>
	<minAdcModulation>
		<utcDate>26-11:19:12.293</utcDate>
		<adcModulationPercent>70</adcModulationPercent>
		<numScan>5</numScan>
		<numExp>0</numExp>
	</minAdcModulation>
	<adcOverflow>no</adcOverflow>
</TRX>
