# Supplementary material for: Hydrogen-Bonding Activation of Gold(I) Chloride Complexes: Enantioselective Synthesis of 3(2H)-Furanones by a Cycloisomerization-Addition Cascade
Source: Org Lett. 2024 Jul 11;26(28):5995–6000. doi: 10.1021/acs.orglett.4c02091 (PMC11267603; doi:10.1021/acs.orglett.4c02091)
Supplement: Supplementary file 2 — ol4c02091_si_002.zip [file ol4c02091_si_002.zip › FID for Publication/Gold(I) Chloride Complexes/Au5/1H NMR/pdata/1/auditp.txt]

##TITLE= Audit trail, TopSpin 4.2.0
##JCAMPDX= 5.01
##ORIGIN= Bruker BioSpin GmbH
##OWNER= nmrsu
$$ D:/data/Ic/nmr/MPER-418/10/pdata/1/auditp.txt
##AUDIT TRAIL=  $$ (NUMBER, WHEN, WHO, WHERE, PROCESS, VERSION, WHAT)
(   1,<2023-09-26 11:17:10.850 +0000>,<NEO500\nmrsu>,<NEO500>,<go4>,<TopSpin 4.2.0>,
      <acquisition in progress>)
$$ D:/data/Ic/nmr/MPER-418/10/audita.txt
(   2,<2023-09-26 11:25:17.013 +0000>,<NEO500\nmrsu>,<NEO500>,<go4>,<TopSpin 4.2.0>,
      <created by zg on 'Avance NEO 500' (NEO500) by user 'NEO500\nmrsu'
       on data set with UUID '3c8f7db6-5c5e-11ee-9e1d-00139538cb7f'
       started at 2023-09-26 11:17:10.850 +0000, POWCHK enabled, PULCHK disabled,
       completed at 2023-09-26 11:25:17.011 +0000
       configuration hash MD5:
       08 D7 13 A4 41 96 32 DE AE 00 CF B9 E9 89 89 A8
       double data hash MD5: 64K
       2C 9C EE C0 13 F2 58 8E A1 4C 1C FF 85 C5 9E FC>)
(   3,<2023-09-26 13:24:48.428 +0200>,<nmrsu>,<NEO500>,<xwish3>,<TopSpin 4.2.0>,
      <ICON-NMR User ID: Ic
       double data hash MD5: 64K
       2C 9C EE C0 13 F2 58 8E A1 4C 1C FF 85 C5 9E FC>)
(   4,<2023-09-26 13:24:50.596 +0200>,<nmrsu/Ic>,<NEO500>,<proc1d>,<TopSpin 4.2.0>,
      <Start of raw data processing
       ef LB = 0.3 FT_mod = 6 PKNL = 1 SI = 128K 
       data hash MD5: 128K
       E8 BE 8D 09 2C CC 28 7E 3B 88 EB 6A 45 76 0B FB>)
(   5,<2023-09-26 13:24:52.739 +0200>,<nmrsu/Ic>,<NEO500>,<proc1d>,<TopSpin 4.2.0>,
      <apk0 
       data hash MD5: 128K
       AB F8 A5 BA D5 88 59 A4 B2 16 5C 0B F4 A4 29 D4>)
(   6,<2023-09-26 13:24:52.871 +0200>,<nmrsu/Ic>,<NEO500>,<proc1d>,<TopSpin 4.2.0>,
      <abs ABSG = 5 
       data hash MD5: 128K
       8D 0C 7F CD 64 14 1F 85 F5 D2 96 E6 3A E6 52 AD>)
(   7,<2023-09-26 13:24:52.917 +0200>,<nmrsu/Ic>,<NEO500>,<peak>,<TopSpin 4.2.0>,
      <1D Peak picking
       data hash MD5: 128K
       8D 0C 7F CD 64 14 1F 85 F5 D2 96 E6 3A E6 52 AD>)
(   8,<2023-09-26 13:24:53.040 +0200>,<nmrsu/Ic>,<NEO500>,<xwish3>,<TopSpin 4.2.0>,
      <ICON-NMR User ID: Ic
       data hash MD5: 128K
       8D 0C 7F CD 64 14 1F 85 F5 D2 96 E6 3A E6 52 AD>)
$$ C:/Users/pylar/OneDrive/Escritorio/RMN Sevilla/MPER-418/10/pdata/1/auditp.txt
(   9,<2023-10-22 16:22:01.478 +0200>,<pylar>,<LAPTOP-J45PV2VO>,<dataserver>,<TopSpin 4.1.1>,
      <INTEGRAL DELETE [8.864;-0.344]
       data hash MD5: 128K
       8D 0C 7F CD 64 14 1F 85 F5 D2 96 E6 3A E6 52 AD>)
(  10,<2023-10-22 16:26:55.998 +0200>,<pylar>,<LAPTOP-J45PV2VO>,<dataserver>,<TopSpin 4.1.1>,
      <Spectrum calibrated, SF was set. Old value: 500.200049 New value: 500.200013. Peak list modified: Yes
       data hash MD5: 128K
       8D 0C 7F CD 64 14 1F 85 F5 D2 96 E6 3A E6 52 AD>)
(  11,<2023-10-22 16:26:56.017 +0200>,<pylar>,<LAPTOP-J45PV2VO>,<dataserver>,<TopSpin 4.1.1>,
      <Spectrum calibrated, OFFSET was set. Old value: 15.513760 New value: 15.586475. Peak list modified: Yes
       data hash MD5: 128K
       8D 0C 7F CD 64 14 1F 85 F5 D2 96 E6 3A E6 52 AD>)
(  12,<2023-10-22 16:28:09.569 +0200>,<pylar>,<LAPTOP-J45PV2VO>,<dataserver>,<TopSpin 4.1.1>,
      <INTEGRAL DEFINE [3.805;3.734]
       data hash MD5: 128K
       8D 0C 7F CD 64 14 1F 85 F5 D2 96 E6 3A E6 52 AD>)
(  13,<2023-10-22 16:28:09.581 +0200>,<pylar>,<LAPTOP-J45PV2VO>,<dataserver>,<TopSpin 4.1.1>,
      <INTEGRAL DELETE [3.805;3.734]
       data hash MD5: 128K
       8D 0C 7F CD 64 14 1F 85 F5 D2 96 E6 3A E6 52 AD>)
(  14,<2023-10-22 16:28:09.597 +0200>,<pylar>,<LAPTOP-J45PV2VO>,<dataserver>,<TopSpin 4.1.1>,
      <INTEGRAL DEFINE [3.809;3.738]
       data hash MD5: 128K
       8D 0C 7F CD 64 14 1F 85 F5 D2 96 E6 3A E6 52 AD>)
(  15,<2023-10-22 16:28:09.615 +0200>,<pylar>,<LAPTOP-J45PV2VO>,<dataserver>,<TopSpin 4.1.1>,
      <INTEGRAL DEFINE [3.691;3.630]
       data hash MD5: 128K
       8D 0C 7F CD 64 14 1F 85 F5 D2 96 E6 3A E6 52 AD>)
(  16,<2023-10-22 16:28:09.635 +0200>,<pylar>,<LAPTOP-J45PV2VO>,<dataserver>,<TopSpin 4.1.1>,
      <INTEGRAL DEFINE [1.411;1.347]
       data hash MD5: 128K
       8D 0C 7F CD 64 14 1F 85 F5 D2 96 E6 3A E6 52 AD>)
(  17,<2023-10-22 16:28:09.656 +0200>,<pylar>,<LAPTOP-J45PV2VO>,<dataserver>,<TopSpin 4.1.1>,
      <INTEGRAL DEFINE [1.232;1.162]
       data hash MD5: 128K
       8D 0C 7F CD 64 14 1F 85 F5 D2 96 E6 3A E6 52 AD>)
(  18,<2023-10-22 16:28:09.682 +0200>,<pylar>,<LAPTOP-J45PV2VO>,<dataserver>,<TopSpin 4.1.1>,
      <INTEGRAL DEFINE [6.365;6.303]
       data hash MD5: 128K
       8D 0C 7F CD 64 14 1F 85 F5 D2 96 E6 3A E6 52 AD>)
(  19,<2023-10-22 16:28:09.701 +0200>,<pylar>,<LAPTOP-J45PV2VO>,<dataserver>,<TopSpin 4.1.1>,
      <INTEGRAL DEFINE [6.447;6.380]
       data hash MD5: 128K
       8D 0C 7F CD 64 14 1F 85 F5 D2 96 E6 3A E6 52 AD>)
(  20,<2023-10-22 16:28:09.721 +0200>,<pylar>,<LAPTOP-J45PV2VO>,<dataserver>,<TopSpin 4.1.1>,
      <INTEGRAL DEFINE [7.134;7.072]
       data hash MD5: 128K
       8D 0C 7F CD 64 14 1F 85 F5 D2 96 E6 3A E6 52 AD>)
(  21,<2023-10-22 16:28:09.738 +0200>,<pylar>,<LAPTOP-J45PV2VO>,<dataserver>,<TopSpin 4.1.1>,
      <INTEGRAL DEFINE [8.265;8.198]
       data hash MD5: 128K
       8D 0C 7F CD 64 14 1F 85 F5 D2 96 E6 3A E6 52 AD>)
(  22,<2023-10-22 16:28:09.758 +0200>,<pylar>,<LAPTOP-J45PV2VO>,<dataserver>,<TopSpin 4.1.1>,
      <INTEGRAL DEFINE [7.887;7.822]
       data hash MD5: 128K
       8D 0C 7F CD 64 14 1F 85 F5 D2 96 E6 3A E6 52 AD>)
(  23,<2023-10-22 16:28:09.780 +0200>,<pylar>,<LAPTOP-J45PV2VO>,<dataserver>,<TopSpin 4.1.1>,
      <INTEGRAL DEFINE [7.656;7.581]
       data hash MD5: 128K
       8D 0C 7F CD 64 14 1F 85 F5 D2 96 E6 3A E6 52 AD>)
(  24,<2023-10-22 16:28:09.798 +0200>,<pylar>,<LAPTOP-J45PV2VO>,<dataserver>,<TopSpin 4.1.1>,
      <INTEGRAL DEFINE [7.484;7.395]
       data hash MD5: 128K
       8D 0C 7F CD 64 14 1F 85 F5 D2 96 E6 3A E6 52 AD>)
(  25,<2023-10-22 16:28:09.818 +0200>,<pylar>,<LAPTOP-J45PV2VO>,<dataserver>,<TopSpin 4.1.1>,
      <INTEGRAL DEFINE [7.257;7.221]
       data hash MD5: 128K
       8D 0C 7F CD 64 14 1F 85 F5 D2 96 E6 3A E6 52 AD>)
$$ C:/Users/mbeni/Desktop/RMN-US-FQM263/NEO500/MPER-418_500MHz_(R)-DTBM-BINAP/10/pdata/1/auditp.txt
(  26,<2024-04-23 22:41:09.225 +0200>,<mbeni>,<LAPTOP-BVHPLLLM>,<dataserver>,<TopSpin 3.6.5>,
      <INTEGRAL 2024-04-23 22:39:44.004 +0200
       DELETE [7.134;7.072]
       data hash MD5: 128K
       8D 0C 7F CD 64 14 1F 85 F5 D2 96 E6 3A E6 52 AD>)
(  27,<2024-04-23 22:41:09.242 +0200>,<mbeni>,<LAPTOP-BVHPLLLM>,<dataserver>,<TopSpin 3.6.5>,
      <INTEGRAL 2024-04-23 22:39:50.468 +0200
       DEFINE [7.134;7.102]
       data hash MD5: 128K
       8D 0C 7F CD 64 14 1F 85 F5 D2 96 E6 3A E6 52 AD>)
(  28,<2024-04-23 22:41:09.259 +0200>,<mbeni>,<LAPTOP-BVHPLLLM>,<dataserver>,<TopSpin 3.6.5>,
      <INTEGRAL 2024-04-23 22:40:03.431 +0200
       DEFINE [7.104;7.069]
       data hash MD5: 128K
       8D 0C 7F CD 64 14 1F 85 F5 D2 96 E6 3A E6 52 AD>)
(  29,<2024-04-23 22:41:09.267 +0200>,<mbeni>,<LAPTOP-BVHPLLLM>,<dataserver>,<TopSpin 3.6.5>,
      <INTEGRAL 2024-04-23 22:40:18.996 +0200
       DELETE [7.484;7.395]
       data hash MD5: 128K
       8D 0C 7F CD 64 14 1F 85 F5 D2 96 E6 3A E6 52 AD>)
(  30,<2024-04-23 22:41:09.284 +0200>,<mbeni>,<LAPTOP-BVHPLLLM>,<dataserver>,<TopSpin 3.6.5>,
      <INTEGRAL 2024-04-23 22:40:21.866 +0200
       DEFINE [7.473;7.437]
       data hash MD5: 128K
       8D 0C 7F CD 64 14 1F 85 F5 D2 96 E6 3A E6 52 AD>)
(  31,<2024-04-23 22:41:09.296 +0200>,<mbeni>,<LAPTOP-BVHPLLLM>,<dataserver>,<TopSpin 3.6.5>,
      <INTEGRAL 2024-04-23 22:40:25.060 +0200
       DEFINE [7.432;7.396]
       data hash MD5: 128K
       8D 0C 7F CD 64 14 1F 85 F5 D2 96 E6 3A E6 52 AD>)
(  32,<2024-04-23 22:41:09.304 +0200>,<mbeni>,<LAPTOP-BVHPLLLM>,<dataserver>,<TopSpin 3.6.5>,
      <INTEGRAL 2024-04-23 22:40:33.036 +0200
       DELETE [7.432;7.396]
       data hash MD5: 128K
       8D 0C 7F CD 64 14 1F 85 F5 D2 96 E6 3A E6 52 AD>)
(  33,<2024-04-23 22:41:09.312 +0200>,<mbeni>,<LAPTOP-BVHPLLLM>,<dataserver>,<TopSpin 3.6.5>,
      <INTEGRAL 2024-04-23 22:40:40.324 +0200
       DELETE [7.473;7.437]
       data hash MD5: 128K
       8D 0C 7F CD 64 14 1F 85 F5 D2 96 E6 3A E6 52 AD>)
(  34,<2024-04-23 22:41:09.329 +0200>,<mbeni>,<LAPTOP-BVHPLLLM>,<dataserver>,<TopSpin 3.6.5>,
      <INTEGRAL 2024-04-23 22:40:49.527 +0200
       DEFINE [7.479;7.434]
       data hash MD5: 128K
       8D 0C 7F CD 64 14 1F 85 F5 D2 96 E6 3A E6 52 AD>)
(  35,<2024-04-23 22:41:09.338 +0200>,<mbeni>,<LAPTOP-BVHPLLLM>,<dataserver>,<TopSpin 3.6.5>,
      <INTEGRAL 2024-04-23 22:40:54.152 +0200
       DEFINE [7.437;7.394]
       data hash MD5: 128K
       8D 0C 7F CD 64 14 1F 85 F5 D2 96 E6 3A E6 52 AD>)
##END=

$$ hash MD5
$$ FA D8 13 78 63 84 43 41 E8 EF C9 C7 D0 89 96 CD
