# Supplementary material for: Hydrogen-Bonding Activation of Gold(I) Chloride Complexes: Enantioselective Synthesis of 3(2H)-Furanones by a Cycloisomerization-Addition Cascade
Source: Org Lett. 2024 Jul 11;26(28):5995–6000. doi: 10.1021/acs.orglett.4c02091 (PMC11267603; doi:10.1021/acs.orglett.4c02091)
Supplement: Supplementary file 2 — ol4c02091_si_002.zip [file ol4c02091_si_002.zip › FID for Publication/Gold(I) Chloride Complexes/Au5/1H NMR/pdata/1/integrals.txt]

   Current data set:
   NAME =	MPER-418_500MHz_(R)-DTBM-BINAP	EXPNO =	10	PROCNO = 1
   DU   =	C:/Users/mbeni/Desktop/RMN-US-FQM263/NEO500

   Number   Integrated Region     Integral
     1      8.265      8.198         1.93909
     2      7.887      7.822         1.97352
     3      7.656      7.581         2.03938
     4      7.479      7.434         1.99207
     5      7.437      7.394         1.89987
     6      7.257      7.221         2.01006
     7      7.134      7.102         2.00000
     8      7.104      7.069         1.93687
     9      6.447      6.380         1.98279
    10      6.365      6.303         1.91839
    11      3.809      3.738         6.00831
    12      3.691      3.630         6.09130
    13      1.411      1.347        35.83004
    14      1.232      1.162        35.79464
