# Supplementary material for: Hydrogen-Bonding Activation of Gold(I) Chloride Complexes: Enantioselective Synthesis of 3(2H)-Furanones by a Cycloisomerization-Addition Cascade
Source: Org Lett. 2024 Jul 11;26(28):5995–6000. doi: 10.1021/acs.orglett.4c02091 (PMC11267603; doi:10.1021/acs.orglett.4c02091)
Supplement: Supplementary file 2 — ol4c02091_si_002.zip [file ol4c02091_si_002.zip › FID for Publication/Gold(I) Chloride Complexes/Au5/1H NMR/pdata/1/intrng]

A 1.0 #regions in PPM
# low field   high field  bias        slope
  8.265025769809636  8.197891083953781  -0.0  -0.0  # for region 1
  7.887082353139641  7.822434137130299  -0.0  -0.0  # for region 2
  7.655840657413919  7.581246562018525  -0.0  -0.0  # for region 3
  7.478828088996946  7.43350185815454  -0.0  -0.0  # for region 4
  7.437443269532141  7.394087744378535  -0.0  -0.0  # for region 5
  7.25718533746749  7.220552216273313  -0.0  -0.0  # for region 6
  7.1339545934569015  7.102423302436098  -0.0  -0.0  # for region 7
  7.104394008124898  7.0689213057264935  -0.0  -0.0  # for region 8
  6.4474163120085395  6.380281626152685  -0.0  -0.0  # for region 9
  6.365362807073606  6.303201060910778  -0.0  -0.0  # for region 10
  3.8085719706297883  3.7378557801936916  -0.0  -0.0  # for region 11
  3.690711653236294  3.6300977757196393  -0.0  -0.0  # for region 12
  1.4109563710821231  1.3469750559256546  -0.0  -0.0  # for region 13
  1.232482176171974  1.161765985735877  -0.0  -0.0  # for region 14
