# Supplementary material for: Hydrogen-Bonding Activation of Gold(I) Chloride Complexes: Enantioselective Synthesis of 3(2H)-Furanones by a Cycloisomerization-Addition Cascade
Source: Org Lett. 2024 Jul 11;26(28):5995–6000. doi: 10.1021/acs.orglett.4c02091 (PMC11267603; doi:10.1021/acs.orglett.4c02091)
Supplement: Supplementary file 2 — ol4c02091_si_002.zip [file ol4c02091_si_002.zip › FID for Publication/Gold(I) Chloride Complexes/Au5/1H NMR/pdata/1/parm.txt]

Current Data Parameters
NAME     MPER-418_500MHz_(R)-DTBM-BINAP              
EXPNO                10              
PROCNO                1              

F2 - Acquisition Parameters
Date_          20230926              
Time              13.25 h            
INSTRUM  Avance NEO 500              
PROBHD   Z113652_0143 (              
PULPROG              zg              
TD                65536              
SOLVENT           CDCl3              
NS                   32              
DS                    4              
SWH            9615.385 Hz           
FIDRES         0.293438 Hz           
AQ            3.4078720 sec          
RG                 45.2              
DW               52.000 usec         
DE                12.66 usec         
TE                300.0 K            
D1          10.00000000 sec          
TD0                   1              
SFO1        500.2030012 MHz          
NUC1                 1H              
P1                12.00 usec         
PLW1        17.08300018 W            

F2 - Processing parameters
SI               131072              
SF          500.2000125 MHz          
WDW                  EM              
SSB                   0              
LB                 0.30 Hz           
GB                    0              
PC                 1.00              
