# Supplementary material for: Hydrogen-Bonding Activation of Gold(I) Chloride Complexes: Enantioselective Synthesis of 3(2H)-Furanones by a Cycloisomerization-Addition Cascade
Source: Org Lett. 2024 Jul 11;26(28):5995–6000. doi: 10.1021/acs.orglett.4c02091 (PMC11267603; doi:10.1021/acs.orglett.4c02091)
Supplement: Supplementary file 2 — ol4c02091_si_002.zip [file ol4c02091_si_002.zip › FID for Publication/Gold(I) Chloride Complexes/Au5/1H NMR/pdata/1/peaklist.xml]

<?xml version="1.0" encoding="UTF-8"?>
<PeakList modified="2023-10-22T16:50:43">
  <PeakList1D>
    <PeakList1DHeader creator="pylar" date="2023-10-22T16:50:43" expNo="10" name="MPER-418" owner="" procNo="1" source="C:/Users/pylar/OneDrive/Escritorio/RMN Sevilla">
      <PeakPickDetails>F1=8.370273ppm, F2=8.279319ppm, MI=0.61cm, MAXI=0.79cm, PC=1.000
      </PeakPickDetails>
    </PeakList1DHeader>
  </PeakList1D>
  <PeakList1D>
    <PeakList1DHeader creator="pylar" date="2023-10-22T16:50:43" expNo="10" name="MPER-418" owner="" procNo="1" source="C:/Users/pylar/OneDrive/Escritorio/RMN Sevilla">
      <PeakPickDetails>F1=8.279319ppm, F2=8.279329ppm, MI=0.61cm, MAXI=10.00cm, PC=1.000
      </PeakPickDetails>
    </PeakList1DHeader>
  </PeakList1D>
  <PeakList1D>
    <PeakList1DHeader creator="pylar" date="2023-10-22T16:50:43" expNo="10" name="MPER-418" owner="" procNo="1" source="C:/Users/pylar/OneDrive/Escritorio/RMN Sevilla">
      <PeakPickDetails>F1=8.279319ppm, F2=8.167345ppm, MI=0.16cm, MAXI=0.46cm, PC=1.000
      </PeakPickDetails>
    </PeakList1DHeader>
    <Peak1D F1="8.243428" intensity="0.2624538" type="0"/>
    <Peak1D F1="8.226263" intensity="0.2775528" type="0"/>
  </PeakList1D>
  <PeakList1D>
    <PeakList1DHeader creator="pylar" date="2023-10-22T16:50:43" expNo="10" name="MPER-418" owner="" procNo="1" source="C:/Users/pylar/OneDrive/Escritorio/RMN Sevilla">
      <PeakPickDetails>F1=8.167345ppm, F2=7.882933ppm, MI=0.61cm, MAXI=0.79cm, PC=1.000
      </PeakPickDetails>
    </PeakList1DHeader>
  </PeakList1D>
  <PeakList1D>
    <PeakList1DHeader creator="pylar" date="2023-10-22T16:50:43" expNo="10" name="MPER-418" owner="" procNo="1" source="C:/Users/pylar/OneDrive/Escritorio/RMN Sevilla">
      <PeakPickDetails>F1=7.882933ppm, F2=7.882943ppm, MI=0.61cm, MAXI=10.00cm, PC=1.000
      </PeakPickDetails>
    </PeakList1DHeader>
  </PeakList1D>
  <PeakList1D>
    <PeakList1DHeader creator="pylar" date="2023-10-22T16:50:43" expNo="10" name="MPER-418" owner="" procNo="1" source="C:/Users/pylar/OneDrive/Escritorio/RMN Sevilla">
      <PeakPickDetails>F1=7.882933ppm, F2=7.806791ppm, MI=0.14cm, MAXI=0.62cm, PC=1.000
      </PeakPickDetails>
    </PeakList1DHeader>
    <Peak1D F1="7.8606" intensity="0.2948886" type="0"/>
    <Peak1D F1="7.844219" intensity="0.3122926" type="0"/>
  </PeakList1D>
  <PeakList1D>
    <PeakList1DHeader creator="pylar" date="2023-10-22T16:50:43" expNo="10" name="MPER-418" owner="" procNo="1" source="C:/Users/pylar/OneDrive/Escritorio/RMN Sevilla">
      <PeakPickDetails>F1=7.806791ppm, F2=7.699296ppm, MI=0.61cm, MAXI=0.79cm, PC=1.000
      </PeakPickDetails>
    </PeakList1DHeader>
  </PeakList1D>
  <PeakList1D>
    <PeakList1DHeader creator="pylar" date="2023-10-22T16:50:43" expNo="10" name="MPER-418" owner="" procNo="1" source="C:/Users/pylar/OneDrive/Escritorio/RMN Sevilla">
      <PeakPickDetails>F1=7.699296ppm, F2=7.699306ppm, MI=0.61cm, MAXI=10.00cm, PC=1.000
      </PeakPickDetails>
    </PeakList1DHeader>
  </PeakList1D>
  <PeakList1D>
    <PeakList1DHeader creator="pylar" date="2023-10-22T16:50:43" expNo="10" name="MPER-418" owner="" procNo="1" source="C:/Users/pylar/OneDrive/Escritorio/RMN Sevilla">
      <PeakPickDetails>F1=7.699296ppm, F2=7.562689ppm, MI=0.12cm, MAXI=0.56cm, PC=1.000
      </PeakPickDetails>
    </PeakList1DHeader>
    <Peak1D F1="7.640878" intensity="0.2122259" type="0"/>
    <Peak1D F1="7.623008" intensity="0.3394743" type="0"/>
    <Peak1D F1="7.604537" intensity="0.2114889" type="0"/>
  </PeakList1D>
  <PeakList1D>
    <PeakList1DHeader creator="pylar" date="2023-10-22T16:50:43" expNo="10" name="MPER-418" owner="" procNo="1" source="C:/Users/pylar/OneDrive/Escritorio/RMN Sevilla">
      <PeakPickDetails>F1=7.562689ppm, F2=7.477589ppm, MI=0.61cm, MAXI=0.79cm, PC=1.000
      </PeakPickDetails>
    </PeakList1DHeader>
  </PeakList1D>
  <PeakList1D>
    <PeakList1DHeader creator="pylar" date="2023-10-22T16:50:43" expNo="10" name="MPER-418" owner="" procNo="1" source="C:/Users/pylar/OneDrive/Escritorio/RMN Sevilla">
      <PeakPickDetails>F1=7.477589ppm, F2=7.477599ppm, MI=0.61cm, MAXI=10.00cm, PC=1.000
      </PeakPickDetails>
    </PeakList1DHeader>
  </PeakList1D>
  <PeakList1D>
    <PeakList1DHeader creator="pylar" date="2023-10-22T16:50:43" expNo="10" name="MPER-418" owner="" procNo="1" source="C:/Users/pylar/OneDrive/Escritorio/RMN Sevilla">
      <PeakPickDetails>F1=7.477589ppm, F2=7.365615ppm, MI=0.17cm, MAXI=0.46cm, PC=1.000
      </PeakPickDetails>
    </PeakList1DHeader>
    <Peak1D F1="7.45043" intensity="0.2672256" type="0"/>
    <Peak1D F1="7.42228" intensity="0.2698459" type="0"/>
  </PeakList1D>
  <PeakList1D>
    <PeakList1DHeader creator="pylar" date="2023-10-22T16:50:43" expNo="10" name="MPER-418" owner="" procNo="1" source="C:/Users/pylar/OneDrive/Escritorio/RMN Sevilla">
      <PeakPickDetails>F1=7.365615ppm, F2=7.266517ppm, MI=0.61cm, MAXI=0.79cm, PC=1.000
      </PeakPickDetails>
    </PeakList1DHeader>
  </PeakList1D>
  <PeakList1D>
    <PeakList1DHeader creator="pylar" date="2023-10-22T16:50:43" expNo="10" name="MPER-418" owner="" procNo="1" source="C:/Users/pylar/OneDrive/Escritorio/RMN Sevilla">
      <PeakPickDetails>F1=7.266517ppm, F2=7.266527ppm, MI=0.61cm, MAXI=10.00cm, PC=1.000
      </PeakPickDetails>
    </PeakList1DHeader>
  </PeakList1D>
  <PeakList1D>
    <PeakList1DHeader creator="pylar" date="2023-10-22T16:50:43" expNo="10" name="MPER-418" owner="" procNo="1" source="C:/Users/pylar/OneDrive/Escritorio/RMN Sevilla">
      <PeakPickDetails>F1=7.266517ppm, F2=7.260370ppm, MI=1.65cm, MAXI=1.85cm, PC=1.000
      </PeakPickDetails>
    </PeakList1DHeader>
  </PeakList1D>
  <PeakList1D>
    <PeakList1DHeader creator="pylar" date="2023-10-22T16:50:43" expNo="10" name="MPER-418" owner="" procNo="1" source="C:/Users/pylar/OneDrive/Escritorio/RMN Sevilla">
      <PeakPickDetails>F1=7.260360ppm, F2=7.251640ppm, MI=0.12cm, MAXI=10.00cm, PC=1.000
      </PeakPickDetails>
    </PeakList1DHeader>
    <Peak1D F1="7.259907" intensity="1.783031" type="0"/>
  </PeakList1D>
  <PeakList1D>
    <PeakList1DHeader creator="pylar" date="2023-10-22T16:50:43" expNo="10" name="MPER-418" owner="" procNo="1" source="C:/Users/pylar/OneDrive/Escritorio/RMN Sevilla">
      <PeakPickDetails>F1=7.251640ppm, F2=7.208852ppm, MI=0.12cm, MAXI=0.31cm, PC=1.000
      </PeakPickDetails>
    </PeakList1DHeader>
    <Peak1D F1="7.242815" intensity="0.2773753" type="0"/>
    <Peak1D F1="7.228673" intensity="0.1677551" type="0"/>
  </PeakList1D>
  <PeakList1D>
    <PeakList1DHeader creator="pylar" date="2023-10-22T16:50:43" expNo="10" name="MPER-418" owner="" procNo="1" source="C:/Users/pylar/OneDrive/Escritorio/RMN Sevilla">
      <PeakPickDetails>F1=7.208852ppm, F2=7.146147ppm, MI=0.61cm, MAXI=0.79cm, PC=1.000
      </PeakPickDetails>
    </PeakList1DHeader>
  </PeakList1D>
  <PeakList1D>
    <PeakList1DHeader creator="pylar" date="2023-10-22T16:50:43" expNo="10" name="MPER-418" owner="" procNo="1" source="C:/Users/pylar/OneDrive/Escritorio/RMN Sevilla">
      <PeakPickDetails>F1=7.146147ppm, F2=7.146157ppm, MI=0.61cm, MAXI=10.00cm, PC=1.000
      </PeakPickDetails>
    </PeakList1DHeader>
  </PeakList1D>
  <PeakList1D>
    <PeakList1DHeader creator="pylar" date="2023-10-22T16:50:43" expNo="10" name="MPER-418" owner="" procNo="1" source="C:/Users/pylar/OneDrive/Escritorio/RMN Sevilla">
      <PeakPickDetails>F1=7.146147ppm, F2=7.025216ppm, MI=0.52cm, MAXI=1.16cm, PC=1.000
      </PeakPickDetails>
    </PeakList1DHeader>
    <Peak1D F1="7.11778" intensity="0.8662078" type="0"/>
    <Peak1D F1="7.090374" intensity="0.8709422" type="0"/>
  </PeakList1D>
  <PeakList1D>
    <PeakList1DHeader creator="pylar" date="2023-10-22T16:50:43" expNo="10" name="MPER-418" owner="" procNo="1" source="C:/Users/pylar/OneDrive/Escritorio/RMN Sevilla">
      <PeakPickDetails>F1=7.025216ppm, F2=6.467588ppm, MI=0.61cm, MAXI=0.79cm, PC=1.000
      </PeakPickDetails>
    </PeakList1DHeader>
  </PeakList1D>
  <PeakList1D>
    <PeakList1DHeader creator="pylar" date="2023-10-22T16:50:43" expNo="10" name="MPER-418" owner="" procNo="1" source="C:/Users/pylar/OneDrive/Escritorio/RMN Sevilla">
      <PeakPickDetails>F1=6.467588ppm, F2=6.467598ppm, MI=0.61cm, MAXI=10.00cm, PC=1.000
      </PeakPickDetails>
    </PeakList1DHeader>
  </PeakList1D>
  <PeakList1D>
    <PeakList1DHeader creator="pylar" date="2023-10-22T16:50:43" expNo="10" name="MPER-418" owner="" procNo="1" source="C:/Users/pylar/OneDrive/Escritorio/RMN Sevilla">
      <PeakPickDetails>F1=6.467588ppm, F2=6.375770ppm, MI=0.05cm, MAXI=0.39cm, PC=1.000
      </PeakPickDetails>
    </PeakList1DHeader>
    <Peak1D F1="6.427543" intensity="0.1276202" type="0"/>
    <Peak1D F1="6.411082" intensity="0.2452497" type="0"/>
    <Peak1D F1="6.397068" intensity="0.1949241" type="0"/>
  </PeakList1D>
  <PeakList1D>
    <PeakList1DHeader creator="pylar" date="2023-10-22T16:50:43" expNo="10" name="MPER-418" owner="" procNo="1" source="C:/Users/pylar/OneDrive/Escritorio/RMN Sevilla">
      <PeakPickDetails>F1=6.375770ppm, F2=6.369051ppm, MI=0.61cm, MAXI=0.79cm, PC=1.000
      </PeakPickDetails>
    </PeakList1DHeader>
  </PeakList1D>
  <PeakList1D>
    <PeakList1DHeader creator="pylar" date="2023-10-22T16:50:43" expNo="10" name="MPER-418" owner="" procNo="1" source="C:/Users/pylar/OneDrive/Escritorio/RMN Sevilla">
      <PeakPickDetails>F1=6.369051ppm, F2=6.369061ppm, MI=0.61cm, MAXI=10.00cm, PC=1.000
      </PeakPickDetails>
    </PeakList1DHeader>
  </PeakList1D>
  <PeakList1D>
    <PeakList1DHeader creator="pylar" date="2023-10-22T16:50:43" expNo="10" name="MPER-418" owner="" procNo="1" source="C:/Users/pylar/OneDrive/Escritorio/RMN Sevilla">
      <PeakPickDetails>F1=6.369051ppm, F2=6.292909ppm, MI=0.16cm, MAXI=0.49cm, PC=1.000
      </PeakPickDetails>
    </PeakList1DHeader>
    <Peak1D F1="6.343513" intensity="0.3436573" type="0"/>
    <Peak1D F1="6.326527" intensity="0.2301954" type="0"/>
  </PeakList1D>
  <PeakList1D>
    <PeakList1DHeader creator="pylar" date="2023-10-22T16:50:43" expNo="10" name="MPER-418" owner="" procNo="1" source="C:/Users/pylar/OneDrive/Escritorio/RMN Sevilla">
      <PeakPickDetails>F1=6.292909ppm, F2=4.966411ppm, MI=0.61cm, MAXI=0.79cm, PC=1.000
      </PeakPickDetails>
    </PeakList1DHeader>
  </PeakList1D>
  <PeakList1D>
    <PeakList1DHeader creator="pylar" date="2023-10-22T16:50:43" expNo="10" name="MPER-418" owner="" procNo="1" source="C:/Users/pylar/OneDrive/Escritorio/RMN Sevilla">
      <PeakPickDetails>F1=4.122781ppm, F2=3.403862ppm, MI=1.78cm, MAXI=6.97cm, PC=1.000
      </PeakPickDetails>
    </PeakList1DHeader>
    <Peak1D F1="3.771209" intensity="2.748285" type="0"/>
    <Peak1D F1="3.6607" intensity="2.652019" type="0"/>
  </PeakList1D>
  <PeakList1D>
    <PeakList1DHeader creator="pylar" date="2023-10-22T16:50:43" expNo="10" name="MPER-418" owner="" procNo="1" source="C:/Users/pylar/OneDrive/Escritorio/RMN Sevilla">
      <PeakPickDetails>F1=1.547877ppm, F2=0.638224ppm, MI=11.07cm, MAXI=17.88cm, PC=1.000
      </PeakPickDetails>
    </PeakList1DHeader>
    <Peak1D F1="1.377517" intensity="13.52094" type="0"/>
    <Peak1D F1="1.199821" intensity="15.0" type="0"/>
  </PeakList1D>
</PeakList>
