# Supplementary material for: Hydrogen-Bonding Activation of Gold(I) Chloride Complexes: Enantioselective Synthesis of 3(2H)-Furanones by a Cycloisomerization-Addition Cascade
Source: Org Lett. 2024 Jul 11;26(28):5995–6000. doi: 10.1021/acs.orglett.4c02091 (PMC11267603; doi:10.1021/acs.orglett.4c02091)
Supplement: Supplementary file 2 — ol4c02091_si_002.zip [file ol4c02091_si_002.zip › FID for Publication/Gold(I) Chloride Complexes/Au5/1H NMR/pdata/1/peakrng]

P    #regions in PPM
# 2023-10-22 16:50:45 +0200  pylar@LAPTOP-J45PV2VO
# low field   high field   mi   maxi
  8.370272604405587  8.279318854755154  0.610  0.793  # for region 1
  8.279318854755154  8.279328854755153  0.610  10.000  # for region 2
  8.279318854755154  8.167345378223438  0.155  0.464  # for region 3
  8.167345378223438  7.882932747832876  0.610  0.793  # for region 4
  7.882932747832876  7.8829427478328755  0.610  10.000  # for region 5
  7.882932747832876  7.806790783791309  0.145  0.619  # for region 6
  7.806790783791309  7.69929624632086  0.610  0.793  # for region 7
  7.69929624632086  7.69930624632086  0.610  10.000  # for region 8
  7.69929624632086  7.562688604952165  0.116  0.561  # for region 9
  7.562688604952165  7.47758876278806  0.610  0.793  # for region 10
  7.47758876278806  7.47759876278806  0.610  10.000  # for region 11
  7.47758876278806  7.365615286256343  0.174  0.455  # for region 12
  7.365615286256343  7.266516517987129  0.610  0.793  # for region 13
  7.266516517987129  7.266526517987129  0.610  10.000  # for region 14
  7.266516517987129  7.260370218316529  1.652  1.847  # for region 15
  7.26036021831653  7.2516404605683205  0.116  10.000  # for region 16
  7.2516404605683205  7.20885241911194  0.116  0.310  # for region 17
  7.20885241911194  7.146147272254178  0.610  0.793  # for region 18
  7.146147272254178  7.146157272254178  0.610  10.000  # for region 19
  7.146147272254178  7.025215917599923  0.522  1.161  # for region 20
  7.025215917599923  6.467588004471973  0.610  0.793  # for region 21
  6.467588004471973  6.467598004471973  0.610  10.000  # for region 22
  6.467588004471973  6.375769753715965  0.048  0.387  # for region 23
  6.375769753715965  6.3690513451240625  0.610  0.793  # for region 24
  6.3690513451240625  6.369061345124062  0.610  10.000  # for region 25
  6.3690513451240625  6.292909381082494  0.155  0.493  # for region 26
  6.292909381082494  4.966410651343192  0.610  0.793  # for region 27
  4.122781072459193  3.4038619530623944  1.780  6.966  # for region 28
  1.5478768795175974  0.6382241161991989  11.069  17.881  # for region 29
