# Supplementary material for: Hydrogen-Bonding Activation of Gold(I) Chloride Complexes: Enantioselective Synthesis of 3(2H)-Furanones by a Cycloisomerization-Addition Cascade
Source: Org Lett. 2024 Jul 11;26(28):5995–6000. doi: 10.1021/acs.orglett.4c02091 (PMC11267603; doi:10.1021/acs.orglett.4c02091)
Supplement: Supplementary file 2 — ol4c02091_si_002.zip [file ol4c02091_si_002.zip › FID for Publication/Gold(I) Chloride Complexes/Au5/1H NMR/shimvalues]

# Tue Sep 26 11:25:16 2023
#$$PROBEIDENTIFIER=Z113652_0143
#$$PROBENAME=PA BBO 500S2 BBF-H-D-05 Z SP
#$$SHIMID=292722
#
# Active Shim Gradients
#
Z           		-3336           
Z2          		396             
Z3          		-1749           
Z4          		1181            
Z5          		-1636           
Z6          		-598            
Z7          		1132            
Z8          		7273            
X           		-8272           
XZ          		79              
XZ2         		5934            
XZ3         		1776            
XZ4         		604             
XZ5         		-5176           
Y           		642             
YZ          		959             
YZ2         		-14068          
YZ3         		-21             
YZ4         		-1886           
YZ5         		7834            
XY          		2776            
XYZ         		6569            
XYZ2        		-3534           
XYZ3        		-1494           
XYZ4        		3260            
XYZ5        		933             
(X2-Y2)     		-2306           
(X2-Y2)Z    		-11712          
(X2-Y2)Z2   		-3423           
(X2-Y2)Z3   		2273            
(X2-Y2)Z4   		-2454           
(X2-Y2)Z5   		1081            
X3          		9548            
X3Z         		1382            
Y3          		-6877           
Y3Z         		3422            
#
# Lock Parameter
#
FIELD		-7738.502
LOCKPHASE		 120.583
LOCKPOWER		 -29.000
LOCKGAIN		 138.629
LOCKDC		 -48.900
LOCKSHIFT		   7.240
LOOPGAIN		 -12.000
LOOPTIME		   0.400
LOOPFILTER		 100.000
#
IEEE64_VERSION_CODE 1
#
# Shim currents 
#
SHIM_SETTING [ 1]    -1748.23013224
SHIM_SETTING [ 2]    -2757.71121604
SHIM_SETTING [ 3]    -4021.61062266
SHIM_SETTING [ 4]     6998.57106813
SHIM_SETTING [ 5]    -5330.73496048
SHIM_SETTING [ 6]     -907.72014146
SHIM_SETTING [ 7]     6716.86161634
SHIM_SETTING [ 8]     8355.09598016
SHIM_SETTING [ 9]      161.53872982
SHIM_SETTING [10]     1406.03326887
SHIM_SETTING [11]        0.00000000
SHIM_SETTING [12]   -10299.11200000
SHIM_SETTING [13]    -3454.64900000
SHIM_SETTING [14]     3960.50200037
SHIM_SETTING [15]    -1279.80276539
SHIM_SETTING [16]    -1056.41276525
SHIM_SETTING [17]   -15601.22392225
SHIM_SETTING [18]    -9812.52798201
SHIM_SETTING [19]    -9159.85571998
SHIM_SETTING [20]    -1346.32816854
SHIM_SETTING [21]   -15767.65999974
SHIM_SETTING [22]     3660.61499908
SHIM_SETTING [23]    -6677.08299720
SHIM_SETTING [24]    11984.87299781
SHIM_SETTING [25]    -1041.48299893
SHIM_SETTING [26]    -2514.11400150
SHIM_SETTING [27]     5300.62900050
SHIM_SETTING [28]   -10975.87437606
SHIM_SETTING [29]     5259.94799871
SHIM_SETTING [30]     3446.16600085
SHIM_SETTING [31]    13843.07614178
SHIM_SETTING [32]   -18294.48538019
SHIM_SETTING [33]     5515.13500042
SHIM_SETTING [34]    -5965.03899886
SHIM_SETTING [35]     7991.43099901
SHIM_SETTING [36]    -3784.03799832
SHIM_SETTING [37]    -4861.79289113
SHIM_SETTING [38]    11117.11393688
SHIM_SETTING [39]     9382.30123254
SHIM_SETTING [40]        0.00000000
