# Supplementary material for: Hydrogen-Bonding Activation of Gold(I) Chloride Complexes: Enantioselective Synthesis of 3(2H)-Furanones by a Cycloisomerization-Addition Cascade
Source: Org Lett. 2024 Jul 11;26(28):5995–6000. doi: 10.1021/acs.orglett.4c02091 (PMC11267603; doi:10.1021/acs.orglett.4c02091)
Supplement: Supplementary file 2 — ol4c02091_si_002.zip [file ol4c02091_si_002.zip › FID for Publication/Gold(I) Chloride Complexes/Au5/31P NMR/audita.txt]

##TITLE= Audit trail, TopSpin 4.2.0
##JCAMPDX= 5.01
##ORIGIN= Bruker BioSpin GmbH
##OWNER= root
$$ /root/.topspin-BladeEpu/local_acqu/MPER-418/9/audita.txt
##AUDIT TRAIL=  $$ (NUMBER, WHEN, WHO, WHERE, PROCESS, VERSION, WHAT)
(   1,<2023-09-26 10:57:52.336 +0000>,<NEO500\nmrsu>,<NEO500>,<go4>,<TopSpin 4.2.0>,
      <acquisition in progress>)
$$ D:/data/Ic/nmr/MPER-418/9/audita.txt
(   2,<2023-09-26 11:00:42.199 +0000>,<NEO500\nmrsu>,<NEO500>,<go4>,<TopSpin 4.2.0>,
      <created by zg on 'Avance NEO 500' (NEO500) by user 'NEO500\nmrsu'
       on data set with UUID '8a0471bc-5c5b-11ee-8754-00139538cb7f'
       started at 2023-09-26 10:57:52.336 +0000, POWCHK enabled, PULCHK disabled,
       completed at 2023-09-26 11:00:42.197 +0000
       configuration hash MD5:
       08 D7 13 A4 41 96 32 DE AE 00 CF B9 E9 89 89 A8
       double data hash MD5: 64K
       C9 E4 55 5B 82 8B BE F7 0A 70 E4 D2 BB B7 18 4C>)
(   3,<2023-09-26 13:00:13.713 +0200>,<nmrsu>,<NEO500>,<xwish3>,<TopSpin 4.2.0>,
      <ICON-NMR User ID: Ic
       double data hash MD5: 64K
       C9 E4 55 5B 82 8B BE F7 0A 70 E4 D2 BB B7 18 4C>)
##END=

$$ hash MD5
$$ 23 43 18 CD B5 D3 03 6B 64 26 0B D7 99 AD EC 38
