# Supplementary material for: Hydrogen-Bonding Activation of Gold(I) Chloride Complexes: Enantioselective Synthesis of 3(2H)-Furanones by a Cycloisomerization-Addition Cascade
Source: Org Lett. 2024 Jul 11;26(28):5995–6000. doi: 10.1021/acs.orglett.4c02091 (PMC11267603; doi:10.1021/acs.orglett.4c02091)
Supplement: Supplementary file 2 — ol4c02091_si_002.zip [file ol4c02091_si_002.zip › FID for Publication/Gold(I) Chloride Complexes/Au5/31P NMR/pdata/1/auditp.txt]

##TITLE= Audit trail, TopSpin 4.2.0
##JCAMPDX= 5.01
##ORIGIN= Bruker BioSpin GmbH
##OWNER= nmrsu
$$ D:/data/Ic/nmr/MPER-418/9/pdata/1/auditp.txt
##AUDIT TRAIL=  $$ (NUMBER, WHEN, WHO, WHERE, PROCESS, VERSION, WHAT)
(   1,<2023-09-26 10:57:52.336 +0000>,<NEO500\nmrsu>,<NEO500>,<go4>,<TopSpin 4.2.0>,
      <acquisition in progress>)
$$ D:/data/Ic/nmr/MPER-418/9/audita.txt
(   2,<2023-09-26 11:00:42.199 +0000>,<NEO500\nmrsu>,<NEO500>,<go4>,<TopSpin 4.2.0>,
      <created by zg on 'Avance NEO 500' (NEO500) by user 'NEO500\nmrsu'
       on data set with UUID '8a0471bc-5c5b-11ee-8754-00139538cb7f'
       started at 2023-09-26 10:57:52.336 +0000, POWCHK enabled, PULCHK disabled,
       completed at 2023-09-26 11:00:42.197 +0000
       configuration hash MD5:
       08 D7 13 A4 41 96 32 DE AE 00 CF B9 E9 89 89 A8
       double data hash MD5: 64K
       C9 E4 55 5B 82 8B BE F7 0A 70 E4 D2 BB B7 18 4C>)
(   3,<2023-09-26 13:00:13.713 +0200>,<nmrsu>,<NEO500>,<xwish3>,<TopSpin 4.2.0>,
      <ICON-NMR User ID: Ic
       double data hash MD5: 64K
       C9 E4 55 5B 82 8B BE F7 0A 70 E4 D2 BB B7 18 4C>)
(   4,<2023-09-26 13:00:15.016 +0200>,<nmrsu/Ic>,<NEO500>,<proc1d>,<TopSpin 4.2.0>,
      <Start of raw data processing
       ef LB = 1 FT_mod = 6 PKNL = 1 SI = 32K 
       data hash MD5: 32K
       7A 49 CB 42 D6 98 76 AE 16 A9 28 99 AC 19 E5 D5>)
(   5,<2023-09-26 13:00:15.154 +0200>,<nmrsu/Ic>,<NEO500>,<proc1d>,<TopSpin 4.2.0>,
      <apk 
       data hash MD5: 32K
       01 E4 79 9B CA 45 1E A3 98 29 CE EC 30 9B B3 70>)
(   6,<2023-09-26 13:00:15.270 +0200>,<nmrsu/Ic>,<NEO500>,<proc1d>,<TopSpin 4.2.0>,
      <abs ABSG = 5 
       data hash MD5: 32K
       74 7D 6A 1E EB FA 63 C4 8A AC 15 39 7A F5 9D DE>)
(   7,<2023-09-26 13:00:15.332 +0200>,<nmrsu/Ic>,<NEO500>,<peak>,<TopSpin 4.2.0>,
      <1D Peak picking
       data hash MD5: 32K
       74 7D 6A 1E EB FA 63 C4 8A AC 15 39 7A F5 9D DE>)
(   8,<2023-09-26 13:00:15.439 +0200>,<nmrsu/Ic>,<NEO500>,<xwish3>,<TopSpin 4.2.0>,
      <ICON-NMR User ID: Ic
       data hash MD5: 32K
       74 7D 6A 1E EB FA 63 C4 8A AC 15 39 7A F5 9D DE>)
(   9,<2023-09-26 13:00:54.211 +0200>,<nmrsu>,<NEO500>,<proc1d>,<TopSpin 4.2.0>,
      <Start of raw data processing
       efp LB = 1 FT_mod = 6 PKNL = 1 PHC0 = 233.6151 PHC1 = 9.604744 SI = 32K 
       data hash MD5: 32K
       87 D1 95 28 17 D7 8A FA 1E 9B 07 AF 43 EE 86 10>)
$$ C:/Users/pylar/OneDrive/Escritorio/RMN Sevilla/MPER-418/1/pdata/1/auditp.txt
(  10,<2023-10-22 16:55:28.878 +0200>,<pylar>,<LAPTOP-J45PV2VO>,<dataserver>,<TopSpin 4.1.1>,
      <INTEGRAL DELETE [25.420;24.703]
       data hash MD5: 32K
       87 D1 95 28 17 D7 8A FA 1E 9B 07 AF 43 EE 86 10>)
##END=

$$ hash MD5
$$ BE 01 12 F1 17 65 2E 4E EF 0F D6 47 A6 70 36 A8
