# Supplementary material for: Hydrogen-Bonding Activation of Gold(I) Chloride Complexes: Enantioselective Synthesis of 3(2H)-Furanones by a Cycloisomerization-Addition Cascade
Source: Org Lett. 2024 Jul 11;26(28):5995–6000. doi: 10.1021/acs.orglett.4c02091 (PMC11267603; doi:10.1021/acs.orglett.4c02091)
Supplement: Supplementary file 2 — ol4c02091_si_002.zip [file ol4c02091_si_002.zip › FID for Publication/Gold(I) Chloride Complexes/Au5/31P NMR/pdata/1/peaklist.xml]

<?xml version="1.0" encoding="UTF-8"?>
<PeakList modified="2023-10-22T16:55:34">
  <PeakList1D>
    <PeakList1DHeader creator="pylar" date="2023-10-22T16:55:34" expNo="1" name="MPER-418" owner="" procNo="1" source="C:/Users/pylar/OneDrive/Escritorio/RMN Sevilla">
      <PeakPickDetails>F1=25.013771ppm, F2=24.597506ppm, MI=8.85cm, MAXI=16.51cm, PC=1.400
      </PeakPickDetails>
    </PeakList1DHeader>
    <Peak1D F1="24.894184" intensity="15.0" type="0"/>
  </PeakList1D>
</PeakList>
