# Supplementary material for: Hydrogen-Bonding Activation of Gold(I) Chloride Complexes: Enantioselective Synthesis of 3(2H)-Furanones by a Cycloisomerization-Addition Cascade
Source: Org Lett. 2024 Jul 11;26(28):5995–6000. doi: 10.1021/acs.orglett.4c02091 (PMC11267603; doi:10.1021/acs.orglett.4c02091)
Supplement: Supplementary file 2 — ol4c02091_si_002.zip [file ol4c02091_si_002.zip › FID for Publication/Gold(I) Chloride Complexes/Au5/31P NMR/shimvalues]

# Tue Sep 26 11:00:41 2023
#$$PROBEIDENTIFIER=Z113652_0143
#$$PROBENAME=PA BBO 500S2 BBF-H-D-05 Z SP
#$$SHIMID=292722
#
# Active Shim Gradients
#
Z           		-3366           
Z2          		371             
Z3          		-1775           
Z4          		1011            
Z5          		-1850           
Z6          		-598            
Z7          		1132            
Z8          		7273            
X           		-8278           
XZ          		75              
XZ2         		5944            
XZ3         		1776            
XZ4         		604             
XZ5         		-5176           
Y           		632             
YZ          		956             
YZ2         		-14069          
YZ3         		-21             
YZ4         		-1886           
YZ5         		7834            
XY          		2776            
XYZ         		6569            
XYZ2        		-3534           
XYZ3        		-1494           
XYZ4        		3260            
XYZ5        		933             
(X2-Y2)     		-2306           
(X2-Y2)Z    		-11712          
(X2-Y2)Z2   		-3423           
(X2-Y2)Z3   		2273            
(X2-Y2)Z4   		-2454           
(X2-Y2)Z5   		1081            
X3          		9548            
X3Z         		1382            
Y3          		-6877           
Y3Z         		3422            
#
# Lock Parameter
#
FIELD		-7736.733
LOCKPHASE		 124.572
LOCKPOWER		 -29.000
LOCKGAIN		 139.814
LOCKDC		 -48.900
LOCKSHIFT		   7.240
LOOPGAIN		 -12.000
LOOPTIME		   0.400
LOOPFILTER		 100.000
#
IEEE64_VERSION_CODE 1
#
# Shim currents 
#
SHIM_SETTING [ 1]    -1777.93613043
SHIM_SETTING [ 2]    -2807.99778239
SHIM_SETTING [ 3]    -4234.49723696
SHIM_SETTING [ 4]     7121.74234582
SHIM_SETTING [ 5]    -5600.50925062
SHIM_SETTING [ 6]     -740.76036692
SHIM_SETTING [ 7]     6368.82873626
SHIM_SETTING [ 8]     8341.81634321
SHIM_SETTING [ 9]       16.98389535
SHIM_SETTING [10]     1415.87538808
SHIM_SETTING [11]        0.00000000
SHIM_SETTING [12]   -10299.11200000
SHIM_SETTING [13]    -3454.64900000
SHIM_SETTING [14]     3960.50200074
SHIM_SETTING [15]    -1280.12431060
SHIM_SETTING [16]    -1048.73431031
SHIM_SETTING [17]   -15616.59748943
SHIM_SETTING [18]    -9824.06966887
SHIM_SETTING [19]    -9166.91652566
SHIM_SETTING [20]    -1351.97187060
SHIM_SETTING [21]   -15767.65999948
SHIM_SETTING [22]     3660.61499817
SHIM_SETTING [23]    -6677.08299440
SHIM_SETTING [24]    11984.87299561
SHIM_SETTING [25]    -1041.48299786
SHIM_SETTING [26]    -2514.11400300
SHIM_SETTING [27]     5300.62900100
SHIM_SETTING [28]   -10988.90515579
SHIM_SETTING [29]     5259.94799742
SHIM_SETTING [30]     3446.16600171
SHIM_SETTING [31]    13832.28494841
SHIM_SETTING [32]   -18301.51616405
SHIM_SETTING [33]     5515.13500084
SHIM_SETTING [34]    -5965.03899773
SHIM_SETTING [35]     7991.43099802
SHIM_SETTING [36]    -3784.03799665
SHIM_SETTING [37]    -4865.69028081
SHIM_SETTING [38]    11112.15371869
SHIM_SETTING [39]     9374.38395014
SHIM_SETTING [40]        0.00000000
