# Supplementary material for: Hydrogen-Bonding Activation of Gold(I) Chloride Complexes: Enantioselective Synthesis of 3(2H)-Furanones by a Cycloisomerization-Addition Cascade
Source: Org Lett. 2024 Jul 11;26(28):5995–6000. doi: 10.1021/acs.orglett.4c02091 (PMC11267603; doi:10.1021/acs.orglett.4c02091)
Supplement: Supplementary file 2 — ol4c02091_si_002.zip [file ol4c02091_si_002.zip › FID for Publication/Gold(I) Chloride Complexes/Au5/Au5.mol]

Au5.mol
  ChemDraw04242412492D

 49 47  0  0  1  0  0  0  0  0999 V2000
   -4.6328    1.6081    0.0000 C   0  0  0  0  0  0  0  0  0  0  0  0
   -4.6328    0.7804    0.0000 C   0  0  0  0  0  0  0  0  0  0  0  0
   -3.9161    0.3666    0.0000 C   0  0  0  0  0  0  0  0  0  0  0  0
   -3.1994    0.7804    0.0000 C   0  0  0  0  0  0  0  0  0  0  0  0
   -3.1994    1.6081    0.0000 C   0  0  0  0  0  0  0  0  0  0  0  0
   -3.9161    2.0219    0.0000 C   0  0  0  0  0  0  0  0  0  0  0  0
   -5.3496    2.0219    0.0000 C   0  0  0  0  0  0  0  0  0  0  0  0
   -6.0663    1.6081    0.0000 C   0  0  0  0  0  0  0  0  0  0  0  0
   -6.0663    0.7804    0.0000 C   0  0  0  0  0  0  0  0  0  0  0  0
   -5.3496    0.3666    0.0000 C   0  0  0  0  0  0  0  0  0  0  0  0
   -3.9161   -0.4611    0.0000 C   0  0  0  0  0  0  0  0  0  0  0  0
   -4.6328   -0.8749    0.0000 C   0  0  0  0  0  0  0  0  0  0  0  0
   -4.6328   -1.7025    0.0000 C   0  0  0  0  0  0  0  0  0  0  0  0
   -3.9161   -2.1164    0.0000 C   0  0  0  0  0  0  0  0  0  0  0  0
   -3.1994   -1.7025    0.0000 C   0  0  0  0  0  0  0  0  0  0  0  0
   -3.1994   -0.8749    0.0000 C   0  0  0  0  0  0  0  0  0  0  0  0
   -5.3496   -0.4611    0.0000 C   0  0  0  0  0  0  0  0  0  0  0  0
   -6.0663   -0.8749    0.0000 C   0  0  0  0  0  0  0  0  0  0  0  0
   -6.0663   -1.7025    0.0000 C   0  0  0  0  0  0  0  0  0  0  0  0
   -5.3496   -2.1164    0.0000 C   0  0  0  0  0  0  0  0  0  0  0  0
   -2.4827    0.3666    0.0000 P   0  0  0  0  0  0  0  0  0  0  0  0
   -2.2496    2.0035    0.0000 Ar  0  0  0  0  0  0  0  0  0  0  0  0
   -1.5376    1.5924    0.0000 Ar  0  0  0  0  0  0  0  0  0  0  0  0
   -2.4827   -0.4556    0.0000 Au  0  0  0  0  0  0  0  0  0  0  0  0
   -1.7707    0.7776    0.0000 Cl  0  0  0  0  0  0  0  0  0  0  0  0
   -2.4827   -0.4611    0.0000 P   0  0  0  0  0  0  0  0  0  0  0  0
   -3.7838    0.5592    0.0000 Ar  0  0  0  0  0  0  0  0  0  0  0  0
   -3.0718    0.9703    0.0000 Ar  0  0  0  0  0  0  0  0  0  0  0  0
   -1.7707   -0.8721    0.0000 Au  0  0  0  0  0  0  0  0  0  0  0  0
   -2.4827    0.3611    0.0000 Cl  0  0  0  0  0  0  0  0  0  0  0  0
    3.1802    0.0000    0.0000 C   0  0  0  0  0  0  0  0  0  0  0  0
    3.5927   -0.7145    0.0000 C   0  0  0  0  0  0  0  0  0  0  0  0
    4.4177   -0.7145    0.0000 C   0  0  0  0  0  0  0  0  0  0  0  0
    4.8302    0.0000    0.0000 C   0  0  0  0  0  0  0  0  0  0  0  0
    4.4177    0.7145    0.0000 C   0  0  0  0  0  0  0  0  0  0  0  0
    3.5927    0.7145    0.0000 C   0  0  0  0  0  0  0  0  0  0  0  0
    2.3552    0.0000    0.0000 C   0  0  0  0  0  0  0  0  0  0  0  0
    4.8302    1.4289    0.0000 C   0  0  0  0  0  0  0  0  0  0  0  0
    4.1182    1.8400    0.0000 C   0  0  0  0  0  0  0  0  0  0  0  0
    5.2413    2.1409    0.0000 C   0  0  0  0  0  0  0  0  0  0  0  0
    5.5422    1.0179    0.0000 C   0  0  0  0  0  0  0  0  0  0  0  0
    5.6552    0.0000    0.0000 O   0  0  0  0  0  0  0  0  0  0  0  0
    6.0663    0.7120    0.0000 C   0  0  0  0  0  0  0  0  0  0  0  0
    4.8302   -1.4289    0.0000 C   0  0  0  0  0  0  0  0  0  0  0  0
    5.5422   -1.0179    0.0000 C   0  0  0  0  0  0  0  0  0  0  0  0
    5.2413   -2.1409    0.0000 C   0  0  0  0  0  0  0  0  0  0  0  0
    4.1182   -1.8400    0.0000 C   0  0  0  0  0  0  0  0  0  0  0  0
    2.7435    0.3785    0.0000 C   0  0  0  0  0  0  0  0  0  0  0  0
    2.7435   -0.4465    0.0000 C   0  0  0  0  0  0  0  0  0  0  0  0
 21 24  1  0      
 21 25  1  0      
  4 21  1  0      
 26 29  1  0      
 26 30  1  0      
 16 26  1  0      
  1  2  1  0      
  2  3  2  0      
  3  4  1  1      
  4  5  2  0      
  5  6  1  1      
  6  1  2  0      
  1  7  1  0      
  7  8  2  0      
  8  9  1  0      
  9 10  2  0      
 10  2  1  0      
  3 11  1  0      
 11 12  1  0      
 12 13  2  0      
 13 14  1  0      
 14 15  2  0      
 15 16  1  0      
 16 11  2  0      
 12 17  1  0      
 17 18  2  0      
 18 19  1  1      
 19 20  2  0      
 20 13  1  0      
 38 39  1  0      
 38 40  1  0      
 38 41  1  0      
 35 38  1  0      
 42 43  1  0      
 34 42  1  0      
 44 45  1  0      
 44 46  1  0      
 44 47  1  0      
 33 44  1  0      
 31 32  2  0      
 32 33  1  0      
 33 34  2  0      
 34 35  1  0      
 35 36  2  0      
 36 31  1  0      
 31 37  1  0      
 48 49  1  4      
M  STY  1   1 SUP
M  SLB  1   1   1
M  SAL   1  5  21  22  23  24  25
M  SBL   1  1   3
M  SMT   1 PAr2AuCl
M  SBV   1   3   -0.7167    0.4138
M  STY  1   2 SUP
M  SLB  1   2   2
M  SAL   2  5  26  27  28  29  30
M  SBL   2  1   6
M  SMT   2 PAr2AuCl
M  SBV   2   6   -0.7167   -0.4138
M  STY  1   3 SUP
M  SLB  1   3   3
M  SAL   3  4  38  39  40  41
M  SBL   3  1  33
M  SMT   3 \St\nBu
M  SBV   3  33   -0.4125   -0.7145
M  STY  1   4 SUP
M  SLB  1   4   4
M  SAL   4  2  42  43
M  SBL   4  1  35
M  SMT   4 OMe
M  SBV   4  35   -0.8250    0.0000
M  STY  1   5 SUP
M  SLB  1   5   5
M  SAL   5  4  44  45  46  47
M  SBL   5  1  39
M  SMT   5 \St\nBu
M  SBV   5  39   -0.4125    0.7145
M  END
