# Supplementary material for: Hydrogen-Bonding Activation of Gold(I) Chloride Complexes: Enantioselective Synthesis of 3(2H)-Furanones by a Cycloisomerization-Addition Cascade
Source: Org Lett. 2024 Jul 11;26(28):5995–6000. doi: 10.1021/acs.orglett.4c02091 (PMC11267603; doi:10.1021/acs.orglett.4c02091)
Supplement: Supplementary file 2 — ol4c02091_si_002.zip [file ol4c02091_si_002.zip › FID for Publication/Gold(I) Chloride Complexes/Au6/13C NMR/audita.txt]

##TITLE= Audit trail, TopSpin 4.2.0
##JCAMPDX= 5.01
##ORIGIN= Bruker BioSpin GmbH
##OWNER= root
$$ /root/.topspin-BladeEpu/local_acqu/MPER-423/13/audita.txt
##AUDIT TRAIL=  $$ (NUMBER, WHEN, WHO, WHERE, PROCESS, VERSION, WHAT)
(   1,<2023-10-03 12:02:56.191 +0000>,<NEO500\nmrsu>,<NEO500>,<go4>,<TopSpin 4.2.0>,
      <acquisition in progress>)
$$ D:/data/Ic/nmr/MPER-423/13/audita.txt
(   2,<2023-10-03 13:03:36.792 +0000>,<NEO500\nmrsu>,<NEO500>,<go4>,<TopSpin 4.2.0>,
      <created by zg on 'Avance NEO 500' (NEO500) by user 'NEO500\nmrsu'
       on data set with UUID 'c9c87aa8-61e4-11ee-9f31-00139538cb7f'
       started at 2023-10-03 12:02:56.191 +0000, POWCHK enabled, PULCHK disabled,
       completed at 2023-10-03 13:03:36.787 +0000
       configuration hash MD5:
       08 D7 13 A4 41 96 32 DE AE 00 CF B9 E9 89 89 A8
       double data hash MD5: 64K
       B8 02 53 29 B2 23 05 DA B2 94 6C A8 DF 09 92 40>)
(   3,<2023-10-03 15:02:26.363 +0200>,<nmrsu>,<NEO500>,<xwish3>,<TopSpin 4.2.0>,
      <ICON-NMR User ID: Ic
       double data hash MD5: 64K
       B8 02 53 29 B2 23 05 DA B2 94 6C A8 DF 09 92 40>)
##END=

$$ hash MD5
$$ E4 59 71 07 5E 60 5E F0 C8 9B D9 0F 0F A0 06 EA
